# Supplementary material for: Adipose tissues of MPC1± mice display altered lipid metabolism-related enzyme expression levels
Source: PeerJ. 2018 Oct 30;6:e5799. doi: 10.7717/peerj.5799 (PMC6214228; doi:10.7717/peerj.5799)
Supplement: Supplemental Information 1 [file peerj-06-5799-s001.xls]

gene_id	locus	value_1	value_2	log2(fold_change)	p_value	q_value
0610040J01Rik	chr5:63812493-63899619	0.49359	2.73408	2.46967	0.00345	0.0630871
1110034G24Rik	chr2:132690281-132751055	4.76654	8.06485	0.758706	0.0334	0.289482
1190005I06Rik	chr8:120608600-120634382	21.339	33.2759	0.640988	0.0283	0.263121
1500015O10Rik	chr1:43730600-43742564	1.09655	3.23779	1.56205	0.04445	0.350231
1700003E16Rik	chr6:83156402-83162975	0.52853	1.69363	1.68006	0.0255	0.247642
1700007K13Rik	chr2:28461999-28466324	1.01914	5.69678	2.48279	0.0106	0.13715
1700011H14Rik	chr14:49226357-49245428	0.603467	4.15597	2.78384	0.00565	0.0894807
1700016K19Rik	chr11:75999910-76003569	0.689186	6.00253	3.12261	0.02585	0.249421
1810010H24Rik	chr11:107028221-107030442	5.8162	9.82419	0.756263	0.04535	0.354453
2010003K11Rik	chr19:4496786-4498583	12.0904	22.7569	0.912443	0.00165	0.0378931
2010300C02Rik	chr1:37611674-37719811	1.62084	3.74128	1.20679	0.0019	0.0415244
2310003H01Rik	chr11:120369560-120378746	2.70572	4.33144	0.678835	0.0387	0.319029
2310030G06Rik	chr9:50739689-50746521	2.46632	5.96953	1.27526	0.01155	0.145427
2310039H08Rik	chr17:46772633-46773407	40.1725	57.4791	0.516831	0.02415	0.23987
2410004P03Rik	chr12:17004956-17011727	0.77563	5.0471	2.70201	0.04855	0.371884
2410127L17Rik	chr19:18670778-18704792	5.47649	8.40551	0.618083	0.03795	0.315934
2610507I01Rik	chr11:59197791-59202431	15.7083	22.0351	0.48828	0.01255	0.155086
2700070H01Rik	chr14:63055071-63058149	0	4.28264	inf	5e-05	0.00214475
4632404H12Rik	chr3:89767509-89773400	1.9896	3.40201	0.773909	0.0395	0.323726
4930413G21Rik	chr7:122969056-122970459	12.8214	19.305	0.590429	0.01985	0.209668
4933431E20Rik	chr3:107877228-107898685	3.46645	5.12174	0.563174	0.04525	0.35389
5930430L01Rik	chr5:148990054-148995215	3.71936	6.28907	0.757793	0.00535	0.0863506
8430419L09Rik	chr6:135197985-135236240	3.76952	5.79522	0.620482	0.0164	0.185622
9530003J23Rik	chr10:117233751-117238681	0.439439	753.68	10.7441	0.0018	0.0402424
A4galt	chr15:83226720-83251774	16.269	22.2388	0.450952	0.0381	0.316143
A530016L24Rik	chr12:112489446-112499927	108.209	190.506	0.816011	0.0001	0.00390556
A830018L16Rik	chr1:11414103-11975902	0.610395	1.44947	1.24771	0.0037	0.0660364
AI317395	chr10:40001571-40025268	1.08208	3.73211	1.78619	0.00125	0.0306541
AU040320	chr4:126753553-126967923	5.87238	11.063	0.913718	0.0153	0.178275
Aacs	chr5:125475871-125517403	35.0746	82.472	1.23348	5e-05	0.00214475
Aadac	chr3:60031786-60040157	0.475809	2.95564	2.63502	0.0458	0.356868
Abhd14b	chr9:106448638-106452918	68.5079	89.1763	0.380391	0.036	0.305734
Abhd8	chr8:71456698-71463657	2.91004	5.18643	0.833703	0.02765	0.259173
Abr	chr11:76416730-76577739	6.19824	9.53554	0.621457	0.00455	0.0768701
Acaca	chr11:84195436-84401651	68.5401	216.654	1.66038	0.00015	0.00548584
Acacb	chr5:114165516-114250758	12.5689	28.3945	1.17575	5e-05	0.00214475
Acat2	chr17:12943040-12960725	49.5368	89.3362	0.850742	5e-05	0.00214475
Accs	chr2:93833465-93849943	2.72313	4.30319	0.660138	0.0298	0.269994
Acly	chr11:100476350-100528000	98.2387	284.008	1.53157	5e-05	0.00214475
Acot1	chr12:84009500-84017669	2.5665	7.1855	1.48529	0.00075	0.0212315
Acot11	chr4:106733913-106799831	1.14315	2.2677	0.988218	0.0063	0.0974575
Acot2	chr12:83987859-83993875	21.4948	29.6813	0.465568	0.01575	0.18201
Acot4	chr12:84038377-84044723	6.3267	11.5622	0.869885	0.00145	0.0341046
Acp6	chr3:97158775-97176576	6.0628	9.73026	0.682496	0.0259	0.249421
Acpp	chr9:104288238-104337722	1.61815	6.05249	1.90318	5e-05	0.00214475
Acsbg1	chr9:54604995-54661885	1.01764	5.30657	2.38256	0.00015	0.00548584
Acsm3	chr7:119760921-119794058	3.96673	14.0216	1.82163	0.0255	0.247642
Acss2	chr2:155518041-155562743	40.0029	120.081	1.58584	5e-05	0.00214475
Actg2	chr6:83512907-83536251	0.72444	4.59509	2.66515	0.00985	0.129835
Adam11	chr11:102761437-102780262	1.17181	3.57869	1.6107	5e-05	0.00214475
Adck3	chr1:179961087-180196020	9.13435	14.8872	0.704694	0.038	0.315934
Adck4	chr7:27233011-27257949	7.07943	11.2412	0.667086	0.01325	0.162152
Adgrg2	chrX:160390688-160498076	22.8114	48.1805	1.07869	5e-05	0.00214475
Adgrl1	chr8:83900096-83941954	4.1398	5.81171	0.489402	0.01725	0.19198
Adh1	chr3:138277643-138290691	19.6297	30.1027	0.616855	0.0064	0.0984029
Adora1	chr1:134193446-134235457	41.2905	59.69	0.531679	0.00565	0.0894807
Adrbk2	chr5:112910476-113015538	6.5911	8.61967	0.387112	0.048	0.368563
Afg3l2	chr18:67404762-67449136	12.4237	17.5409	0.497631	0.01155	0.145427
Agpat2	chr2:26593055-26604417	197.274	435.386	1.1421	5e-05	0.00214475
Agpat9	chr5:100846227-100899102	44.9077	75.2131	0.744022	0.00015	0.00548584
Ak7	chr12:105705980-105782447	0.169917	2.17905	3.6808	0.01145	0.144744
Akr7a5	chr4:139310742-139318786	5.65282	9.60443	0.76473	0.02095	0.217118
Alad	chr4:62505982-62520063	1.85762	3.26235	0.812455	0.0118	0.147547
Aldh18a1	chr19:40550255-40588463	2.00029	3.83464	0.938879	0.00865	0.12015
Aldh1a7	chr19:20692951-20727556	40.2614	53.8153	0.41862	0.0268	0.254502
Aldh2	chr5:121567685-121593824	82.5528	115.776	0.487953	0.00785	0.113395
Aldh4a1	chr4:139622892-139649691	23.0085	38.8083	0.754199	5e-05	0.00214475
Aldob	chr4:49535993-49549483	0.662656	2.54448	1.94104	0.00785	0.113395
Aldoc	chr11:78323071-78327778	0.30521	1.26433	2.0505	0.0112	0.14258
Alox12	chr11:70241453-70255341	0.584418	1.48104	1.34154	0.0161	0.183871
Angpt1	chr15:42424665-42676977	5.50476	12.0362	1.12863	5e-05	0.00214475
Ank	chr15:27466675-27594907	17.7472	26.7679	0.592912	0.0019	0.0415244
Ank3	chr10:69533706-70027436	0.512643	1.79061	1.80443	0.00015	0.00548584
Ankrd54	chr15:79053092-79062859	9.20587	13.5331	0.555865	0.033	0.287988
Anks4b	chr7:120173856-120183716	0.378964	2.23447	2.5598	0.00695	0.104077
Ano1	chr7:144588547-144738592	9.28769	14.3692	0.629588	0.0017	0.0385516
Ap1s2	chrX:163909015-163933666	14.5425	21.8713	0.58876	0.01065	0.137375
Ap1s3	chr1:79606874-79671972	1.04742	2.11235	1.012	0.02765	0.259173
Apod	chr16:31296190-31314808	4.46677	10.8799	1.28437	0.00015	0.00548584
Aqp5	chr15:99591026-99594829	0.895394	2.42195	1.43558	0.0263	0.252121
Aqp9	chr9:71110657-71163289	1.73878	4.01296	1.20659	0.0044	0.0751385
Arhgef5	chr6:43265642-43289320	4.58509	7.14817	0.640623	0.0041	0.0711679
Arl4c	chr1:88698224-88702191	5.51006	12.6535	1.1994	5e-05	0.00214475
Arxes2	chrX:135993818-135995359	175.394	232.636	0.407477	0.03325	0.289172
Ascl1	chr10:87491039-87493660	1.26274	3.54473	1.48912	0.00425	0.0732691
Aspa	chr11:73304986-73324637	21.1568	29.0403	0.456931	0.0288	0.265237
Aspg	chr12:112106681-112127573	0.498301	1.26061	1.33904	0.031	0.276444
Atad3a	chr4:155740638-155761098	10.3598	16.7539	0.693503	0.002	0.0432615
Atp11a	chr8:12757014-12868728	16.6057	28.9899	0.803871	5e-05	0.00214475
Atp1a1	chr3:101576217-101604707	5.67686	10.7514	0.921357	5e-05	0.00214475
Atp1a3	chr7:24978167-25005937	2.14097	6.60864	1.62609	5e-05	0.00214475
Atp1b1	chr1:164307670-164458355	15.3572	60.8861	1.9872	5e-05	0.00214475
Atp5a1	chr18:77773766-77782868	133.311	176.493	0.404811	0.04305	0.342183
Atp5c1	chr2:10056029-10080510	32.7743	45.1004	0.460577	0.02275	0.230303
Axin2	chr11:108920347-108950781	5.83399	8.14517	0.481463	0.03575	0.304019
B230208H11Rik	chr10:12916644-12923127	3.66193	7.26765	0.988885	0.0248	0.243572
B3gnt7	chr1:86303219-86307305	1.11725	2.62804	1.23404	0.01435	0.171468
B3gnt8	chr7:25627622-25629490	4.10068	7.40868	0.853354	0.0137	0.166341
B4galnt2	chr11:95863557-95914871	0.644142	4.81932	2.90338	5e-05	0.00214475
B930041F14Rik	chr4:155694340-155696483	7.09233	11.0113	0.634657	0.0182	0.199224
BC021891	chr8:125910448-125947439	0.650098	2.35842	1.85909	0.0001	0.00390556
BC022687	chr12:112808973-112816245	1.53224	3.40511	1.15206	0.01835	0.200001
Bag1	chr4:40936396-40948294	114.556	147.001	0.359775	0.0455	0.355186
Bag4	chr8:25764537-25785209	25.3802	38.185	0.589304	0.00095	0.0251492
Bbox1	chr2:110265081-110305725	0.340402	2.04492	2.58674	0.045	0.353025
Bcas3	chr11:85353162-85832388	5.53244	9.25438	0.74222	0.0024	0.0489832
Bcat2	chr7:45567793-45589710	31.2578	44.6465	0.514333	0.0085	0.118457
Bckdha	chr7:25629850-25658761	41.101	60.2538	0.551878	0.003	0.0573444
Bcl7a	chr5:123344446-123374083	8.37514	12.7216	0.603092	0.0038	0.067252
Bex1	chrX:136213970-136215513	1.57323	6.63714	2.07683	0.00705	0.105077
Bex2	chrX:136066563-136068236	1.25684	4.30148	1.77503	0.0149	0.17539
Bex4	chrX:136139043-136140437	1.11295	6.91531	2.63541	0.00335	0.0616147
Bglap3	chr3:88368614-88372741	0	2.47485	inf	5e-05	0.00214475
Bhlha15	chr5:144190284-144194441	0.105789	7.77225	6.19907	0.0051	0.0830571
Bhlhe40	chr6:108577034-108666925	19.406	49.1387	1.34036	5e-05	0.00214475
Bhlhe41	chr6:145858241-145865420	6.39971	13.6916	1.09721	5e-05	0.00214475
Bmpr1b	chr3:141837134-142169228	0.339183	2.3768	2.80888	5e-05	0.00214475
Bpgm	chr6:34476354-34505610	23.556	64.2699	1.44805	5e-05	0.00214475
Bri3bp	chr5:125441566-125460885	2.2596	3.8823	0.780842	0.00215	0.0453435
Bspry	chr4:62480065-62497298	0.294024	3.42903	3.54379	0.00485	0.0797038
C030006K11Rik	chr15:76715274-76723845	34.3053	45.7241	0.414522	0.0289	0.265385
C1qtnf4	chr2:90885784-90890526	1.25431	4.04324	1.68862	0.00975	0.129311
C2cd2l	chr9:44309235-44320282	6.27728	10.2708	0.710337	0.00115	0.0289306
C3	chr17:57203965-57228136	24.3426	33.3475	0.454091	0.0121	0.150851
C330021F23Rik	chr8:3567996-3584776	27.3936	38.8241	0.503113	0.0093	0.125461
C4bp	chr1:130635919-130661618	0	1.58023	inf	5e-05	0.00214475
C77080	chr4:129189793-129261404	5.69469	9.21565	0.694468	0.00665	0.101019
Cacfd1	chr2:27009924-27021089	17.8159	24.3458	0.450506	0.04205	0.337413
Cacna1h	chr17:25370551-25433783	0.434173	1.33426	1.6197	0.00215	0.0453435
Cad	chr5:31054778-31078479	0.758666	1.2754	0.749409	0.0461	0.358984
Cadm1	chr9:47530350-47853385	2.89235	7.71103	1.41468	5e-05	0.00214475
Cadm4	chr7:24482021-24504533	1.21123	2.54564	1.07156	0.02485	0.243572
Cadps2	chr6:23262772-23839421	0.742995	2.7439	1.8848	0.0006	0.017494
Calml3	chr13:3802891-3804318	6.68324	51.2249	2.93822	5e-05	0.00214475
Car2	chr3:14886424-14900770	2.97964	9.80975	1.71908	0.0001	0.00390556
Casc4	chr2:121866968-121936207	4.63156	6.72984	0.539075	0.03235	0.285067
Catip	chr1:74362106-74369321	0.980389	2.88521	1.55725	0.0067	0.101414
Ccdc108	chr1:74902078-74935599	0.210618	1.82228	3.11304	0.0019	0.0415244
Ccdc114	chr7:45928396-45948956	0.730114	2.543	1.80034	0.0022	0.0460145
Ccdc120	chrX:7731712-7741324	0.99208	2.21764	1.1605	0.01085	0.139245
Ccdc121	chr1:181509631-181511451	0.327032	2.43526	2.89657	0.02525	0.246348
Ccdc181	chr1:164275596-164287847	6.74028	10.6017	0.653412	0.0245	0.241639
Ccdc96	chr5:36484586-36488171	0.644227	1.59675	1.30949	0.01805	0.198268
Ccl28	chr13:119623817-119654358	0.884479	10.4566	3.56344	5e-05	0.00214475
Ccl8	chr11:82115183-82116799	30.286	48.1583	0.669133	0.0344	0.296121
Ccnd1	chr7:144929929-144939925	13.7297	19.6964	0.520633	0.0077	0.111867
Ccp110	chr7:118712609-118737018	2.80304	4.33552	0.629212	0.01725	0.19198
Cd24a	chr10:43579167-43584265	21.6415	100.214	2.21121	5e-05	0.00214475
Cd52	chr4:134093536-134095073	42.4822	277.735	2.70878	5e-05	0.00214475
Cd5l	chr3:87357879-87371074	2.18621	3.95421	0.854958	0.0445	0.350406
Cd82	chr2:93419100-93469874	19.0975	28.5931	0.582282	0.0079	0.113857
Cda	chr4:138338526-138367955	0.903877	5.96161	2.7215	0.00905	0.123271
Cdc14a	chr3:116272551-116424032	1.85954	3.69	0.988675	0.00355	0.0641739
Cdc25a	chr9:109875577-109893890	2.13681	4.21634	0.980535	0.0028	0.0547623
Cdc42bpg	chr19:6306455-6325652	3.68611	5.19894	0.496118	0.029	0.265533
Cdcp1	chr9:123172283-123216038	0.22942	1.4523	2.66228	0.00205	0.0439673
Cdh1	chr8:106603366-106670246	0.259096	5.06046	4.28771	5e-05	0.00214475
Cdh11	chr8:102632993-102785111	6.73378	9.1085	0.435797	0.0492	0.37482
Cdk6	chr5:3344310-3522225	0.774758	1.66655	1.10505	0.0427	0.341299
Cdkn2aipnl	chr11:51967629-51977336	20.6599	27.7274	0.424477	0.0356	0.303355
Cds1	chr5:101765128-101823852	7.69155	10.9771	0.513153	0.01945	0.206477
Cdt1	chr8:122568013-122573130	0.519518	1.25823	1.27615	0.04575	0.356868
Ceacam10	chr7:24777202-24784655	0.959432	1505.43	10.6157	5e-05	0.00214475
Celsr1	chr15:85898756-86033777	0.317162	1.84997	2.54421	5e-05	0.00214475
Celsr2	chr3:108390846-108415494	1.56823	2.80393	0.838312	0.0009	0.0241284
Cep126	chr9:8076631-8134294	1.89176	3.34465	0.822125	0.0239	0.238887
Cep170b	chr12:112722172-112746591	4.72414	8.52325	0.851354	5e-05	0.00214475
Ces1f	chr8:93256234-93279736	19.3167	29.9988	0.635053	0.003	0.0573444
Cfap126	chr1:171121659-171126967	5.06687	9.19124	0.859165	0.04145	0.334295
Cfap44	chr16:44394797-44482428	0.295164	2.39875	3.0227	5e-05	0.00214475
Cgn	chr3:94760068-94786515	1.27307	3.44331	1.43548	0.00015	0.00548584
Cgref1	chr5:30933141-30945480	0.673653	2.11755	1.65232	0.02745	0.258447
Chac1	chr2:119351240-119354327	8.29942	16.2901	0.972913	0.00175	0.0395438
Chchd10	chr10:75935571-75940672	8.1466	23.3252	1.51762	0.0002	0.00703
Chdh	chr14:30008998-30527056	21.0983	35.9174	0.767553	0.001	0.0262531
Chrna2	chr14:66140958-66152948	1.19861	3.40909	1.50803	0.00065	0.018651
Ciart	chr3:95871520-95891930	1.53034	5.55286	1.85938	0.0081	0.115425
Cipc	chr12:86947039-86965366	17.339	23.9036	0.463212	0.01165	0.146394
Cish	chr9:107296687-107301961	6.04789	9.35996	0.630071	0.02705	0.255722
Cited4	chr4:120666561-120667820	1.9948	10.3063	2.36921	5e-05	0.00214475
Ckb	chr12:111669353-111672338	23.9112	34.6599	0.535582	0.01225	0.151526
Cldn1	chr16:26356644-26371839	1.47561	3.33471	1.17625	0.0064	0.0984029
Cldn12	chr5:5505013-5514976	13.2263	18.8402	0.510409	0.0073	0.107287
Cldn2	chrX:139800806-139811388	2.23396	21.8058	3.28704	5e-05	0.00214475
Cldn22	chr8:47824480-47825475	18.3922	70.1457	1.93126	5e-05	0.00214475
Cldn23	chr8:35824707-35826559	0.385933	1.39412	1.85294	0.0243	0.240793
Cldn24	chr8:47822141-47822805	3.10132	14.9896	2.27301	0.0014	0.0331753
Cldn3	chr5:134986212-135001350	3.27109	25.0304	2.93584	5e-05	0.00214475
Cldn8	chr16:88560824-88563183	0	5.38396	inf	5e-05	0.00214475
Clic6	chr16:92498145-92541241	2.88515	7.83237	1.4408	5e-05	0.00214475
Clmn	chr12:104763112-104865076	10.5154	17.8165	0.760707	0.00015	0.00548584
Clptm1	chr7:19631578-19665030	13.7702	19.6013	0.509399	0.00625	0.0970399
Clrn3	chr7:135511454-135528654	0.224349	2.004	3.15906	0.00185	0.0411422
Cmtm4	chr8:104348191-104395807	14.0443	19.5757	0.479086	0.0081	0.115425
Cnpy2	chr10:128322457-128327187	11.0341	17.4987	0.665275	0.0361	0.305967
Cnst	chr1:179546527-179627473	21.7862	29.5538	0.439928	0.0165	0.186088
Coasy	chr11:101082563-101086619	15.4148	21.6609	0.490778	0.01695	0.18981
Cobl	chr11:12236674-12464960	3.32663	4.77236	0.520641	0.0334	0.289482
Col8a2	chr4:126286792-126314330	1.25011	4.07459	1.7046	0.00015	0.00548584
Coq9	chr8:94838415-94854895	43.0332	65.7291	0.611081	0.0014	0.0331753
Coro2a	chr4:46536935-46601929	5.97265	10.1248	0.761457	0.00125	0.0306541
Cox14	chr15:99725616-99728136	68.2076	92.4347	0.438501	0.03065	0.274873
Cox4i1	chr8:120668223-120674209	121.705	166.612	0.453102	0.0145	0.172555
Cox7a2l	chr17:83501915-83514333	126.914	168.131	0.40573	0.0237	0.237639
Cp	chr3:19957052-20035310	29.0558	38.892	0.420644	0.0378	0.315515
Cpm	chr10:117629498-117687352	1.6505	3.23636	0.971469	0.0028	0.0547623
Crb3	chr17:57062275-57065914	0.445867	2.60268	2.54531	0.01085	0.139245
Cryz	chr3:154576518-154623182	7.26511	10.537	0.536407	0.04795	0.368403
Cs	chr10:128337830-128362479	190.411	266.202	0.483403	0.03225	0.28498
Cspg4	chr9:56865102-56899870	4.68089	7.7259	0.722921	0.0003	0.00996378
Ctf1	chr7:127712734-127718187	7.40166	15.4655	1.06314	0.0008	0.022347
Ctxn1	chr8:4257644-4259274	2.66146	9.2708	1.80048	0.00085	0.0232812
Cutal	chr2:34874434-34892133	0.384278	2.45276	2.67418	0.00235	0.048118
Cuzd1	chr7:131308552-131322292	1.08657	12.8869	3.56805	5e-05	0.00214475
Cx3cl1	chr8:94772178-94782426	3.45353	6.30407	0.868211	0.00375	0.0666468
Cxxc5	chr18:35829816-35861688	10.9645	15.7669	0.524055	0.01925	0.205214
Cyb561	chr11:105933702-105944147	13.156	23.8091	0.855796	5e-05	0.00214475
Cyc1	chr15:76343521-76345934	31.2696	47.8571	0.613971	0.0035	0.0634513
Cyp2e1	chr7:140763830-140774977	702.419	1498.25	1.09287	0.0143	0.171032
Cyp2f2	chr7:27119953-27133660	2.28811	4.63399	1.0181	0.01605	0.183798
Cyp51	chr5:4080672-4104697	8.79351	17.5323	0.995507	5e-05	0.00214475
D630003M21Rik	chr2:158182531-158229224	0.384475	1.92885	2.32678	0.00035	0.0113562
D630039A03Rik	chr4:57908382-57916264	0.92435	4.95006	2.42094	5e-05	0.00214475
D630045J12Rik	chr6:38048481-38254009	0.273518	1.25242	2.19501	0.00015	0.00548584
D930048N14Rik	chr11:51643087-51657681	6.26124	10.4811	0.743268	0.0043	0.0738293
Dbp	chr7:45705245-45718002	27.9313	70.6367	1.33854	5e-05	0.00214475
Dcdc2a	chr13:25056002-25210706	1.83193	16.0367	3.12994	0.03935	0.322706
Ddah1	chr3:145758690-145894277	4.26365	6.67916	0.647577	0.01905	0.204114
Ddhd2	chr8:25725322-25754280	21.5179	30.3557	0.496434	0.00665	0.101019
Ddit4l	chr3:137623670-137628332	1.74566	6.48161	1.89258	5e-05	0.00214475
Ddo	chr10:40630009-40649931	5.70224	12.0241	1.07633	0.0001	0.00390556
Defb12	chr8:19111929-19114833	0	2.60034	inf	5e-05	0.00214475
Defb15	chr8:21929811-21932710	0	2.99554	inf	0.00595	0.0928376
Defb21	chr2:152572742-152574943	0	2.47816	inf	0.00255	0.0508954
Defb39	chr8:19052824-19064810	0	6.31768	inf	0.00675	0.101684
Defb42	chr14:63046989-63048606	0	5.28373	inf	5e-05	0.00214475
Derl3	chr10:75893396-75895941	0.817516	4.95386	2.59923	0.00085	0.0232812
Des	chr1:75360290-75375015	12.4945	21.2298	0.764792	0.00035	0.0113562
Desi1	chr15:81992521-82016140	12.608	17.535	0.475895	0.0188	0.202464
Dgat1	chr15:76502013-76511818	33.4566	53.7538	0.684077	0.00055	0.016261
Dhrs7b	chr11:60830629-60858423	19.6543	28.6064	0.541496	0.0136	0.165635
Dixdc1	chr9:50662751-50727984	3.94754	9.56608	1.27697	5e-05	0.00214475
Dkk3	chr7:112116017-112159057	4.44635	7.91026	0.831103	0.0029	0.0559399
Dlat	chr9:50634631-50659780	25.6687	36.3026	0.500062	0.0057	0.0899349
Dlg3	chrX:100767720-100818410	4.96049	7.47406	0.59141	0.0193	0.205401
Dlg5	chr14:24133951-24245920	3.24047	5.1102	0.657176	0.0021	0.0446612
Dnaja4	chr9:54699557-54716317	14.5309	45.6406	1.6512	5e-05	0.00214475
Dnajb9	chr12:44205895-44210068	36.5597	50.8444	0.475834	0.01005	0.131513
Dnajc22	chr15:99099482-99104707	0.404236	2.91942	2.85241	0.0364	0.307891
Dpyd	chr3:118562176-119432918	6.55432	10.4359	0.671031	0.0015	0.0350203
Dsg2	chr18:20558114-20604526	0.238171	3.00811	3.65879	5e-05	0.00214475
Dsp	chr13:38151292-38198577	0.820023	5.36076	2.7087	5e-05	0.00214475
Dusp14	chr11:84048043-84068357	1.94766	4.58404	1.23488	0.01375	0.166341
Dusp4	chr8:34807608-34819894	11.899	24.2308	1.026	5e-05	0.00214475
Dynlt1b	chr17:6430110-6436295	31.3309	48.5171	0.630904	0.00885	0.121726
Dyrk3	chr1:131128439-131138234	0.764217	2.95122	1.94926	0.0032	0.0600783
Dzip1l	chr9:99629593-99669256	1.63877	3.16789	0.950909	0.00925	0.125187
Echdc1	chr10:29313164-29362442	34.4864	77.6831	1.17157	0.00235	0.048118
Echdc2	chr4:108165435-108179308	17.0282	28.8085	0.758572	0.0019	0.0415244
Echdc3	chr2:6188463-6321611	16.8029	22.6048	0.427915	0.0475	0.366503
Echs1	chr7:140105721-140116423	105.96	139.987	0.401772	0.02685	0.254502
Eci1	chr17:24426681-24439316	50.3606	69.2059	0.458597	0.017	0.189866
Ednra	chr8:77663027-77724452	6.96736	9.97352	0.517492	0.01895	0.203387
Efs	chr14:54916541-54926788	3.81192	5.84784	0.617385	0.02385	0.238575
Egfl6	chrX:166523005-166585716	0.229222	1.97155	3.10451	0.00645	0.0985728
Egln2	chr7:27158656-27166802	31.8619	43.038	0.433778	0.0184	0.200201
Egln3	chr12:54178979-54203874	3.65246	7.81238	1.0969	0.00045	0.0139909
Ehf	chr2:103263431-103303196	0.555174	14.434	4.70039	5e-05	0.00214475
Ehhadh	chr16:21761283-21787834	27.5706	41.9113	0.604211	0.0005	0.0151002
Eif3f	chr7:108934413-108941942	38.2498	52.8456	0.466333	0.01225	0.151526
Elf3	chr1:135253572-135258472	0.658259	7.18087	3.44743	0.00055	0.016261
Elf5	chr2:103412096-103450988	0	10.9891	inf	0.0183	0.1998
Elovl5	chr9:77917363-77984519	59.5314	79.5421	0.418066	0.0195	0.206661
Elovl6	chr3:129532384-129638493	37.886	198.067	2.38625	5e-05	0.00214475
Elovl7	chr13:108214402-108287107	0.48018	1.5673	1.70664	0.00135	0.032354
Emx2	chr19:59458688-59465357	1.84024	4.61434	1.32623	0.0017	0.0385516
Enah	chr1:181896384-182019980	3.06691	5.97522	0.962205	5e-05	0.00214475
Enkur	chr2:21180729-21205365	0.603951	3.53399	2.54879	0.00425	0.0732691
Eno1b	chr4:150237195-150248873	109.622	152.03	0.471814	0.0085	0.118457
Eno3	chr11:70657174-70662513	1.06678	2.63811	1.30625	0.02685	0.254502
Enpep	chr3:129269175-129332749	38.3787	53.3598	0.475446	0.0154	0.178945
Epb4.1l4b	chr4:57061724-57143156	0.983412	4.48374	2.18884	0.0001	0.00390556
Epb4.1l5	chr1:119545031-119649000	3.94393	6.31445	0.679021	0.0056	0.0892474
Epcam	chr17:87635977-87651127	0.580235	9.24132	3.99339	5e-05	0.00214475
Eppk1	chr15:76101486-76126556	1.07949	2.29024	1.08515	0.0001	0.00390556
Eps8l2	chr7:141339000-141365110	2.88185	5.43019	0.914011	0.00545	0.0874072
Erdr1	chrY:90785440-90816465	11.8839	29.649	1.31898	0.0002	0.00703
Ern1	chr11:106397618-106487796	2.55607	3.87535	0.6004	0.04875	0.372514
Ero1lb	chr13:12565881-12609528	4.46677	6.96438	0.640764	0.0085	0.118457
Espn	chr4:152120874-152152207	1.72632	4.45111	1.36647	0.02415	0.23987
Esr1	chr10:4611987-5005633	14.7419	26.3556	0.838186	5e-05	0.00214475
Esrrg	chr1:187609004-188214884	0.779297	1.70547	1.12993	0.00855	0.119023
Etnk2	chr1:133363570-133380319	0.226757	1.24508	2.45702	0.00885	0.121726
Evpl	chr11:116220557-116238091	1.22758	2.17118	0.822658	0.01225	0.151526
Ezr	chr17:6738129-6782780	17.6415	27.5761	0.644448	0.0009	0.0241284
F3	chr3:121723535-121735052	38.6945	49.9572	0.368564	0.0451	0.353372
Faah	chr4:115996654-116017902	1.19091	2.81007	1.23855	0.00275	0.0542033
Fads1	chr19:10182886-10196872	52.0368	91.087	0.807714	5e-05	0.00214475
Fads2	chr19:10064162-10101503	0.831911	2.71229	1.70501	0.0089	0.122016
Fahd1	chr17:24848894-24850302	21.1944	31.2501	0.560183	0.0096	0.128007
Fam102a	chr2:32535357-32569750	6.95713	10.6518	0.614534	0.00335	0.0616147
Fam117a	chr11:95337016-95381872	11.0035	16.6938	0.601346	0.0064	0.0984029
Fam120aos	chr13:48968110-48969905	26.4481	44.5157	0.751149	0.00035	0.0113562
Fam134b	chr15:25843296-25973696	3.43967	7.34881	1.09524	0.0004	0.0126857
Fam136a	chr6:86365681-86370058	23.9452	32.3804	0.435382	0.03035	0.272956
Fam13a	chr6:58933534-59024502	88.5646	151.743	0.776825	0.0016	0.036946
Fam167a	chr14:63436392-63465502	0.63277	2.85436	2.17342	0.0001	0.00390556
Fam187b	chr7:30973802-30989725	0.412881	1.72461	2.06248	0.02485	0.243572
Fam19a5	chr15:87544297-87759364	3.28892	5.88259	0.838839	0.01415	0.16972
Fam210b	chr2:172345575-172355749	14.0424	20.2777	0.530105	0.0046	0.0771995
Fam216b	chr14:78081022-78089007	0.232336	2.86862	3.62607	0.0023	0.0474783
Fam46c	chr3:100471534-100489192	4.13042	8.32134	1.01053	0.00285	0.055228
Fam69b	chr2:26628455-26636497	7.4576	12.8166	0.781229	0.00835	0.117401
Fam73a	chr3:152273458-152340407	2.62758	4.209	0.67974	0.01045	0.135486
Fam73b	chr2:30364231-30385519	28.6884	40.8837	0.51106	0.00385	0.0679469
Fam83h	chr15:76001090-76014336	2.36504	4.21453	0.833509	0.0047	0.078255
Fam84b	chr15:60818994-60831400	11.2747	14.8567	0.398021	0.04245	0.339761
Fbp1	chr13:62864751-62888282	0.29913	2.34471	2.97056	0.01335	0.162903
Fbxo31	chr8:121549441-121578806	10.7871	16.5171	0.614653	0.0019	0.0415244
Fbxo45	chr16:32230110-32247025	40.3011	52.571	0.383446	0.0345	0.296176
Fermt1	chr2:132904177-132946036	0.351983	3.22413	3.19533	0.0001	0.00390556
Fgfr2	chr7:130162449-130266808	4.0152	6.59038	0.714889	0.00405	0.0705905
Fgfr4	chr13:55152816-55168759	0.131904	1.38265	3.38987	0.00475	0.0786734
Fhl4	chr10:85097017-85102495	0.766846	2.0105	1.39055	0.01465	0.173415
Fkbp4	chr6:128430105-128438631	17.734	24.3769	0.458999	0.0229	0.231082
Fkbpl	chr17:34644881-34646327	13.5598	20.9023	0.624327	0.0207	0.215587
Flrt2	chr12:95692224-95785213	17.3592	23.875	0.459799	0.0161	0.183871
Fmod	chr1:134037513-134048277	45.4994	66.4402	0.54621	0.0039	0.0686378
Fn3k	chr11:121434951-121450490	2.25008	5.72021	1.34609	0.02335	0.234687
Fndc5	chr4:129137058-129144593	0.486008	1.43284	1.55983	0.01525	0.177856
Fndc7	chr3:108853676-108890008	0.746996	4.39012	2.55509	5e-05	0.00214475
Foxj1	chr11:116330702-116335354	1.81203	18.5101	3.35263	5e-05	0.00214475
Foxred2	chr15:77940520-77956722	4.1812	7.04211	0.75209	0.0018	0.0402424
Frat1	chr19:41829968-41832583	0.913556	2.15516	1.23823	0.0227	0.229981
Frk	chr10:34483398-34611230	1.709	3.31504	0.955879	0.00485	0.0797038
Fut2	chr7:45648589-45666394	0.249488	2.09468	3.06969	0.0011	0.0279506
Fzd6	chr15:39006278-39038190	6.60195	10.0398	0.604765	0.00775	0.112207
Gapdh	chr6:125161850-125166467	27.2734	37.4835	0.45876	0.03015	0.271737
Gata2	chr6:88198662-88207032	6.37694	26.7636	2.06934	5e-05	0.00214475
Gata3	chr2:9857076-9878600	1.78568	9.30822	2.38203	5e-05	0.00214475
Gbas	chr5:129725073-129758325	43.0707	63.0467	0.549716	0.00285	0.055228
Gbe1	chr16:70313947-70569720	20.3363	29.6443	0.543697	0.0047	0.078255
Gchfr	chr2:119167786-119172389	1.04885	5.11641	2.28632	0.0157	0.18193
Gde1	chr7:118688556-118705738	66.7971	97.0064	0.538295	0.00345	0.0630871
Gfod2	chr8:105716111-105758607	8.2602	13.1673	0.672711	0.01055	0.136642
Ggt1	chr10:75573591-75586182	0.326727	3.01798	3.20743	0.00305	0.0580371
Gipc2	chr3:152093839-152165900	0.829099	2.87013	1.7915	0.0188	0.202464
Gja1	chr10:56377298-56390419	46.7195	111.549	1.25558	5e-05	0.00214475
Gjb2	chr14:57098600-57104702	0.259421	1.85185	2.8356	0.00815	0.115877
Gjb3	chr4:127325233-127330836	1.28176	6.36728	2.31255	0.00015	0.00548584
Glis3	chr19:28258849-28720027	2.91876	6.66014	1.1902	5e-05	0.00214475
Glyctk	chr9:106152858-106158138	2.44937	3.80033	0.633715	0.03735	0.313205
Gm11837	chr4:14930639-15149131	2.5521	7.15072	1.48641	0.0099	0.130223
Gm12750	chr4:109402277-109406257	0.601435	3.29404	2.45338	0.00025	0.00841356
Gm16063	chr5:119625940-119634462	0	2.28308	inf	5e-05	0.00214475
Gm5420	chr10:21690843-21693978	0	2.06141	inf	5e-05	0.00214475
Gm5617	chr9:48495341-48495975	40.5554	58.3095	0.523837	0.033	0.287988
Gm6484	chr9:21800178-21852635	5.14195	12.5819	1.29097	0.03	0.27077
Gm6792	chr7:6252708-6281861	0	3.35582	inf	0.0265	0.253271
Gm9992	chr17:7363710-7385305	0.800605	2.26358	1.49944	0.0178	0.196374
Gpam	chr19:55069732-55099447	30.4353	54.8266	0.849128	5e-05	0.00214475
Gpd1	chr15:99717591-99725007	336.105	558.852	0.733556	0.01755	0.194464
Gpd2	chr2:57237676-57370719	24.2777	54.8976	1.17711	5e-05	0.00214475
Gprasp1	chrX:135742690-135803468	12.543	17.8938	0.512576	0.02595	0.249712
Gprasp2	chrX:135839032-135844730	0.686023	3.33605	2.28181	5e-05	0.00214475
Gprc5c	chr11:114851530-114872617	7.09432	15.1537	1.09493	5e-05	0.00214475
Gpx5	chr13:21286427-21292686	0	12.9602	inf	5e-05	0.00214475
Grb7	chr11:98446832-98455373	0.214371	2.08233	3.28002	0.0059	0.092285
Grem2	chr1:174833783-174921819	8.49651	19.409	1.19178	5e-05	0.00214475
Gsg2	chr11:73090593-73147449	1.18429	2.36412	0.997277	0.04215	0.337787
Gsr	chr8:33653236-33698162	21.5858	27.7783	0.363875	0.04955	0.375606
Gstm5	chr3:107877228-107898685	10.0068	21.3523	1.09341	0.0209	0.217118
Gstm7	chr3:107926332-107931745	10.9796	50.6316	2.20521	5e-05	0.00214475
Gucd1	chr10:75506812-75517322	26.2943	51.2621	0.96314	5e-05	0.00214475
Gyk	chrX:85701935-85776819	4.33257	9.79971	1.17752	5e-05	0.00214475
Gys1	chr7:45434837-45456617	26.9406	39.3878	0.547967	0.0025	0.0502143
H1fx	chr6:87980419-87981482	19.7287	32.139	0.704029	0.00475	0.0786734
H2-Q10	chr17:35470087-35474563	12.4715	76.958	2.62543	5e-05	0.00214475
Haus7	chrX:73437313-73459029	3.14195	6.15444	0.969967	0.04645	0.361265
Hdc	chr2:126593658-126618678	2.53097	8.05558	1.6703	5e-05	0.00214475
Hdhd3	chr4:62499052-62502200	5.20913	9.49505	0.866134	0.0267	0.254031
Herpud1	chr8:94386498-94395358	28.9511	38.0409	0.393932	0.0377	0.315096
Hexim1	chr11:103116323-103119724	37.306	48.6105	0.381858	0.03685	0.310246
Hexim2	chr11:103133337-103139908	3.35169	5.66119	0.756216	0.03875	0.319233
Hlf	chr11:90336533-90390917	4.8508	9.95106	1.03663	5e-05	0.00214475
Hmgb3	chrX:71555915-71560673	13.0723	18.4214	0.494865	0.04305	0.342183
Hnf4a	chr2:163547186-163572907	0.598229	5.00868	3.06566	0.0001	0.00390556
Hook1	chr4:95959709-96024274	1.03642	2.8701	1.46949	0.00055	0.016261
Hopx	chr5:77086984-77115123	6.00965	13.4765	1.16509	0.0022	0.0460145
Hoxa7	chr6:52215622-52218573	9.31291	13.617	0.548109	0.02785	0.260276
Hoxb6	chr11:96299169-96301569	5.61567	11.8422	1.0764	0.0033	0.0611394
Hoxb7	chr11:96286644-96290163	10.4032	18.9891	0.868143	0.0033	0.0611394
Hoxb8	chr11:96281903-96285325	5.95513	12.5552	1.07608	0.00025	0.00841356
Hoxb9	chr11:96271328-96276593	3.18788	11.0954	1.79929	5e-05	0.00214475
Hrasls	chr16:29209693-29230530	1.06586	2.54092	1.25333	0.007	0.104579
Hs3st3b1	chr11:63884691-63922284	0.77021	1.36452	0.825067	0.0387	0.319029
Hsd11b1	chr1:193221639-193264045	112.862	170.632	0.596322	0.0019	0.0415244
Hsd17b10	chrX:152001894-152004442	43.4476	64.2915	0.56535	0.00655	0.0998599
Hsd17b12	chr2:94032695-94157909	147.481	221.612	0.58751	0.0036	0.0649849
Hspb9	chr11:100713848-100714575	0.464808	2.83234	2.60729	0.0285	0.264011
Hunk	chr16:90386395-90499553	0.943254	3.13986	1.73498	5e-05	0.00214475
Hvcn1	chr5:122209727-122264460	16.5807	25.6691	0.630526	0.0111	0.14145
Hyal2	chr9:107569161-107572778	20.9826	28.2584	0.429488	0.0318	0.281397
Ica1	chr6:8630525-8778484	1.03378	2.94269	1.50921	0.00705	0.105077
Id2	chr12:25093797-25096092	26.6867	38.2456	0.519172	0.01375	0.166341
Ido1	chr8:24584131-24596952	0.415328	1.39686	1.74986	0.02935	0.267191
Ift80	chr3:68892497-69004570	2.36666	3.67638	0.635436	0.03745	0.313836
Igf1r	chr7:67952255-68233667	5.52191	8.36012	0.598356	0.00165	0.0378931
Igfbp1	chr11:7197785-7202546	0.212709	1.41981	2.73874	0.04085	0.331762
Igfbp2	chr1:72824478-72852471	5.07207	13.7465	1.43842	0.00015	0.00548584
Igfbp7	chr5:77310482-77408045	205.368	272.045	0.405633	0.0353	0.301815
Igj	chr5:88519807-88527897	28.8111	42.9677	0.576629	0.0031	0.0588117
Igsf11	chr16:38902343-39027157	0.211077	3.08507	3.86946	0.01	0.131266
Ihh	chr1:74945316-74951651	0.455369	4.32312	3.24696	0.0008	0.022347
Ikzf4	chr10:128632413-128645993	0.527623	1.31885	1.32171	0.01905	0.204114
Il20rb	chr9:100457717-100486473	3.56445	7.78724	1.12743	0.00095	0.0251492
Il22ra1	chr4:135728157-135755383	0.47043	1.25936	1.42063	0.0053	0.0856529
Ildr1	chr16:36693976-36726804	0.245809	3.30361	3.74844	0.00015	0.00548584
Ildr2	chr1:166254137-166316832	9.1742	12.6454	0.462955	0.01565	0.181517
Impa2	chr18:67289221-67318841	1.37192	3.48248	1.34391	0.01705	0.190256
Inadl	chr4:98395824-98719603	1.0721	2.35991	1.13829	0.00895	0.122436
Inpp5j	chr11:3494270-3504821	0.339825	1.36627	2.00738	0.0026	0.051568
Insig1	chr5:28071410-28078662	86.7813	133.071	0.616743	0.0015	0.0350203
Intu	chr3:40540765-40704774	1.76694	2.68572	0.604058	0.03605	0.305748
Iqcd	chr5:120589021-120607113	0.42335	2.69663	2.67123	0.0077	0.111867
Irf2	chr8:46739743-46847458	23.1141	31.81	0.460708	0.01135	0.143767
Irf6	chr1:193153110-193172035	0.786689	3.88054	2.30239	5e-05	0.00214475
Irs1	chr1:82233103-82291439	12.3687	17.2755	0.482034	0.00885	0.121726
Irx2	chr13:72628976-72634194	0.286593	1.7889	2.642	0.00675	0.101684
Isl1	chr13:116298268-116309688	2.72625	4.44285	0.704571	0.04765	0.366989
Itga3	chr11:95044480-95076714	3.30226	5.23489	0.664708	0.0085	0.118457
Itm2a	chrX:107397193-107403360	1.33551	3.08127	1.20613	0.0266	0.253461
Itpka	chr2:119742335-119751253	1.09263	2.85976	1.38808	0.01095	0.140244
Iyd	chr10:3540277-3554877	0.674458	6.66514	3.30483	0.0008	0.022347
Kazn	chr4:142102388-142239401	4.09294	6.6014	0.689635	0.0099	0.130223
Kbtbd11	chr8:15011023-15033332	9.719	12.7121	0.387324	0.03555	0.303338
Kcnd3	chr3:105448188-105674002	1.94167	2.93126	0.59422	0.0255	0.247642
Kcnip3	chr2:127456496-127522094	4.10018	6.67812	0.703753	0.01745	0.193865
Kcnj16	chr11:110968031-111027967	0.55447	4.72403	3.09084	5e-05	0.00214475
Kcnk1	chr8:125995100-126030688	1.09122	14.2099	3.70289	5e-05	0.00214475
Kcnk2	chr1:189207928-189402273	3.56957	6.86985	0.94453	0.0008	0.022347
Kcnk5	chr14:20140056-20181782	1.58886	2.98102	0.907812	0.02285	0.230946
Kcnmb1	chr11:33629339-33993193	0.513512	1.94826	1.92372	0.0026	0.051568
Kctd14	chr7:97451332-97459557	0.847485	4.70915	2.47421	0.0001	0.00390556
Kctd6	chr14:8214079-8223569	25.1544	33.7417	0.423723	0.04235	0.339175
Kit	chr5:75574985-75656721	3.3677	5.05741	0.586637	0.01635	0.185388
Kl	chr5:150952605-150993817	0.152121	1.51843	3.31929	0.0014	0.0331753
Klhl2	chr8:64739673-64849924	29.1267	37.3329	0.358108	0.04755	0.366665
Krt18	chr15:102028214-102032026	4.17114	24.2423	2.53901	5e-05	0.00214475
Krt19	chr11:100140809-100145919	23.1574	32.3807	0.483658	0.0268	0.254502
Krt8	chr15:101996709-102004342	5.50581	20.5645	1.90113	5e-05	0.00214475
L2hgdh	chr12:69690434-69724874	7.15274	10.6138	0.569371	0.0115	0.145086
Lad1	chr1:135818596-135833341	0.117463	3.17311	4.75562	0.0158	0.182255
Lamc2	chr1:153122754-153186447	0.938369	2.06234	1.13606	0.00455	0.0768701
Lars2	chr9:123366938-123462664	35.8442	51.0722	0.510798	0.0091	0.123819
Lca5l	chr16:96158404-96192257	0.88532	1.92768	1.12259	0.02635	0.252409
Lcn2	chr2:32384635-32387739	3.71154	21.9147	2.56181	0.0001	0.00390556
Ldhd	chr8:111626269-111630322	10.9118	17.9946	0.721676	0.00135	0.032354
Ldlr	chr9:21723574-21749918	5.70764	8.66698	0.602635	0.00775	0.112207
Ldlrad3	chr2:101950199-102186460	9.41344	13.692	0.540536	0.0066	0.100501
Lipg	chr18:74939320-74961263	0.615098	1.8415	1.58199	0.0023	0.0474783
Lman2l	chr1:36423184-36445239	23.6073	31.4155	0.412246	0.0319	0.282084
Lonrf1	chr8:36216062-36249516	1.91598	3.07408	0.682072	0.0497	0.375914
Lrp2	chr2:69424333-69586067	0.80578	2.93148	1.86317	5e-05	0.00214475
Lrpap1	chr5:35091504-35105697	51.2866	65.9505	0.362802	0.04775	0.367312
Lrrc10b	chr19:10455369-10457447	0.52836	3.53412	2.74176	0.00585	0.0917297
Lrrc18	chr14:32959545-33185066	0.804635	2.61965	1.70297	0.03695	0.310468
Lrrc23	chr6:124769867-124779727	0.275283	1.77512	2.68893	0.03645	0.308108
Lrrc46	chr11:97034600-97041369	0.254595	1.26057	2.3078	0.04955	0.375606
Lrrc74b	chr16:17544463-17561247	0.627118	5.42247	3.11214	0.0001	0.00390556
Lrrc75b	chr10:75550123-75560330	0.46242	5.65109	3.61126	5e-05	0.00214475
Lrtm1	chr14:28904941-29721864	0.716866	2.0609	1.5235	0.0005	0.0151002
Lsr	chr7:30957768-30973469	4.87414	8.81385	0.854626	0.0074	0.108254
Lss	chr10:76531603-76562226	8.25527	12.8935	0.64326	0.00085	0.0232812
Ly6c2	chr15:75108159-75111949	5.21027	10.3701	0.993003	0.02815	0.262112
Lypd1	chr1:125676994-125912214	1.82271	5.45295	1.58095	0.0098	0.129311
Lzts3	chr2:130632763-130642844	3.31211	8.02849	1.27738	5e-05	0.00214475
Mal	chr2:127633224-127656695	1.1584	6.83821	2.56149	5e-05	0.00214475
Mal2	chr15:54571364-54602846	2.14582	4.14388	0.949451	0.01105	0.140954
Mapk15	chr15:75993767-75999153	0.14277	1.4642	3.35835	0.02815	0.262112
Mapk4	chr18:73928484-74064949	1.12035	2.49955	1.15771	0.00235	0.048118
Mapk8ip1	chr2:92383674-92401263	5.13529	8.63401	0.749585	0.0046	0.0771995
March9	chr10:127056048-127060184	1.30093	2.59913	0.998488	0.0474	0.365955
Marveld3	chr8:109947907-109962205	0.670325	1.95447	1.54384	0.0293	0.267191
Maz	chr7:127022135-127026479	35.4899	45.5138	0.358895	0.04845	0.371342
Mboat1	chr13:30136488-30246694	0.966721	4.42212	2.19356	5e-05	0.00214475
Mcat	chr15:83546795-83555711	17.4129	26.3242	0.596235	0.0045	0.0764336
Mdh1	chr11:21556690-21571934	85.5331	111.897	0.387611	0.03335	0.289482
Mdh2	chr5:135778647-135790386	53.1178	71.3061	0.424829	0.021	0.217458
Mdk	chr2:91922187-91932297	0.615502	2.29018	1.89563	0.0177	0.195612
Me1	chr9:86581361-86701253	234.545	575.18	1.29415	0.0025	0.0502143
Mfap4	chr11:61485442-61488704	3.38877	6.01318	0.827367	0.04075	0.331182
Mgat3	chr15:80173719-80215519	1.3906	3.34664	1.26701	0.0006	0.017494
Mia2	chr12:59095798-59109130	0.13089	1.64975	3.65582	0.0467	0.362319
Mid1ip1	chrX:10717363-10719702	33.0312	52.0521	0.656128	0.00045	0.0139909
Mief2	chr11:60728396-60732951	6.96456	10.5678	0.601577	0.01615	0.183944
Mlph	chr1:90915098-90951142	1.56805	6.73549	2.10281	5e-05	0.00214475
Mlxipl	chr5:135106889-135138382	24.3704	41.5857	0.770957	5e-05	0.00214475
Mlycd	chr8:119394890-119411088	29.7612	38.6589	0.377366	0.04655	0.36182
Mmd2	chr5:142563479-142608752	0.555784	3.58599	2.68977	0.0005	0.0151002
Mmgt2	chr11:62648662-62666359	3.02799	6.06378	1.00185	0.0083	0.117088
Mpc1	chr17:8283811-8327442	101.692	141.855	0.480215	0.017	0.189866
Mpc2	chr1:165461206-165481214	106.498	161.153	0.597605	0.0012	0.0299503
Mpp2	chr11:102057015-102088515	4.08918	6.03041	0.560446	0.02765	0.259173
Mpzl2	chr9:45042342-45054043	4.81078	14.1818	1.5597	5e-05	0.00214475
Mrpl12	chr11:120484667-120488754	48.0053	66.1529	0.46261	0.0221	0.226624
Mrpl33	chr5:31613949-31622644	89.5923	124.493	0.47462	0.03525	0.301795
Mrps27	chr13:99344784-99415561	9.49885	13.9093	0.550228	0.0316	0.280018
Msi2	chr11:88339380-88718267	11.9313	15.8724	0.411769	0.0244	0.241217
Mtfp1	chr11:4091479-4095431	3.01523	9.7352	1.69094	0.00015	0.00548584
Mthfd2	chr6:83305702-83317604	3.34011	7.30214	1.12842	0.0019	0.0415244
Mtss1	chr15:58941232-59082026	20.9507	28.0957	0.423353	0.0191	0.204304
Mul1	chr4:138434670-138442265	10.8208	14.8667	0.458277	0.01995	0.210023
Mvb12b	chr2:33729954-33887946	10.9195	14.2778	0.386872	0.03805	0.315935
Mxd1	chr6:86647043-86669159	5.89762	9.17979	0.638328	0.00305	0.0580371
Myh11	chr16:14194525-14291408	5.54359	8.43444	0.605472	0.0048	0.079294
Myo6	chr9:80165032-80311729	9.18173	13.9829	0.606829	0.00285	0.055228
Myoc	chr1:162639148-162658219	0.827088	3.17699	1.94155	0.00325	0.0604787
Mzb1	chr18:35647263-35649367	1.19832	3.66255	1.61183	0.03295	0.287988
Nabp1	chr1:51469486-51478399	21.2197	33.4452	0.656397	0.00045	0.0139909
Nat8l	chr5:33995982-34005916	26.6056	48.8078	0.875381	5e-05	0.00214475
Nav2	chr7:48959071-49610088	0.688636	1.7896	1.37783	5e-05	0.00214475
Ncald	chr15:37366173-37792428	2.50387	4.25649	0.765504	0.01585	0.182665
Ncdn	chr4:126743748-126753429	8.52433	11.4187	0.421742	0.044	0.347768
Ncmap	chr4:135369575-135398227	0.371743	1.30581	1.81257	0.00835	0.117401
Ndufab1	chr7:122088042-122101848	121.09	158.901	0.392047	0.0315	0.279328
Ndufb9	chr15:58933808-58939489	107.018	145.505	0.443211	0.02125	0.21915
Ndufs2	chr1:171234858-171247112	21.4276	29.7647	0.47413	0.0226	0.229981
Ndufv1	chr19:4007497-4012755	19.2566	25.9156	0.428468	0.04975	0.376067
Net1	chr13:3882016-3918220	89.1475	140.005	0.651216	0.01215	0.151176
Ngfrap1	chrX:136270251-136271978	12.5316	25.0408	0.998705	0.002	0.0432615
Ngp	chr9:110419806-110423012	0.343436	4.51784	3.71752	0.0058	0.0911717
Nhlrc4	chr17:25942231-25944931	0.191889	1.89467	3.3036	0.02095	0.217118
Nipal2	chr15:34572797-34679204	0.512053	1.3902	1.44092	0.01045	0.135486
Nlrp6	chr7:140920900-140929192	0.399369	2.30284	2.52762	0.00055	0.016261
Nmnat3	chr9:98296581-98411428	7.68081	13.244	0.786005	0.00235	0.048118
Nol6	chr4:41114425-41124339	12.4665	16.1211	0.370892	0.0448	0.351893
Nr2f2	chr7:70351948-70411146	15.8732	23.361	0.557507	0.0028	0.0547623
Nr2f6	chr8:71374117-71381952	14.5227	21.3805	0.557989	0.00895	0.122436
Nrg4	chr9:55208933-55283625	28.7472	45.3148	0.65656	0.04705	0.364141
Nrtn	chr17:56751323-56757530	0.561538	2.34111	2.05974	0.03735	0.313205
Nsdhl	chrX:72918519-72958528	20.0308	32.1271	0.681574	0.0005	0.0151002
Nt5e	chr9:88327607-88372089	5.34854	11.5236	1.10737	5e-05	0.00214475
Ntsr2	chr12:16653468-16660236	2.45386	4.67787	0.930799	0.03765	0.315095
Nucb2	chr7:116504367-116540588	1.88291	5.62541	1.57899	0.00105	0.0269507
Nudt10	chrX:6168694-6172991	0.472602	1.95046	2.04512	0.0113	0.143277
Nudt7	chr8:114133572-114152312	75.6795	99.637	0.396779	0.04675	0.362484
Nxpe3	chr16:55839951-55895279	0.773923	2.04542	1.40214	0.0005	0.0151002
Oard1	chr17:48409998-48417270	21.5638	31.6823	0.555062	0.01935	0.205588
Ociad2	chr5:73322197-73338639	1.54206	4.05244	1.39394	0.00355	0.0641739
Osbpl3	chr6:50293325-50456170	0.869881	1.56785	0.849902	0.02125	0.21915
Osbpl6	chr2:76406506-76600647	0.680523	1.69099	1.31315	0.00065	0.018651
Oscp1	chr4:126058563-126089334	2.85686	6.52407	1.19134	0.0023	0.0474783
Osr1	chr12:9574440-9581500	48.6635	66.5272	0.451103	0.0147	0.173845
Osr2	chr15:35296110-35303305	0.6275	1.81421	1.53165	0.03805	0.315935
Pak1	chr7:97842937-97912381	1.7876	2.97296	0.733872	0.04935	0.37506
Pak4	chr7:28558817-28598184	4.05	7.02747	0.795085	0.0072	0.106311
Pank1	chr19:34806934-34879455	1.73349	3.08239	0.83037	0.00335	0.0616147
Paqr5	chr9:61953736-62026790	0.179718	2.09579	3.54369	0.00325	0.0604787
Pard6b	chr2:168081002-168101203	4.18664	6.7099	0.680498	0.01325	0.162152
Pard6g	chr18:80046893-80119640	9.68143	18.1646	0.90784	0.0001	0.00390556
Parm1	chr5:91517698-91623996	9.68059	31.4202	1.69853	5e-05	0.00214475
Parvg	chr15:84324718-84342978	1.1006	2.18939	0.992236	0.04475	0.351718
Pax8	chr2:24420549-24475599	0.416412	3.66955	3.13952	0.00125	0.0306541
Pcp4l1	chr1:171173262-171196268	5.52406	15.2351	1.4636	5e-05	0.00214475
Pcx	chr19:4510470-4621752	120.172	263.713	1.13386	5e-05	0.00214475
Pcyt2	chr11:120610085-120617890	15.093	26.2292	0.797295	0.00025	0.00841356
Pde4dip	chr3:97689827-97888707	11.9508	16.0831	0.428442	0.01865	0.201535
Pdha1	chrX:159988431-160138336	208.456	368.122	0.820441	0.00245	0.0498429
Pdhb	chr14:8165989-8172992	97.207	160.049	0.719382	0.00015	0.00548584
Pdhx	chr2:103021055-103073513	11.1891	18.4382	0.720596	0.00105	0.0269507
Pdk1	chr2:71389258-71903858	15.1004	31.5569	1.06337	0.01965	0.208076
Pdp2	chr8:104591466-104596849	7.33976	10.4571	0.510678	0.01845	0.200228
Pdxk	chr10:78436745-78464948	22.2189	34.0292	0.614988	0.0014	0.0331753
Pdzk1	chr3:96829824-96870926	3.11248	5.25261	0.754968	0.0307	0.274931
Pdzk1ip1	chr4:115088706-115093894	0.639191	11.5483	4.17529	0.0009	0.0241284
Pebp1	chr5:117282649-117287564	109.448	144.369	0.399507	0.0247	0.243043
Pepd	chr7:34912405-35044708	18.4893	26.53	0.520934	0.01125	0.142929
Per3	chr4:151003653-151044665	13.857	20.3661	0.555561	0.0022	0.0460145
Perp	chr10:18845069-18857072	5.01193	20.677	2.04459	5e-05	0.00214475
Pex11a	chr7:79737262-79743025	33.3246	46.4242	0.47829	0.03325	0.289172
Pex14	chr4:148960533-149099812	31.5458	43.1843	0.453059	0.0161	0.183871
Pex3	chr10:13523840-13563376	17.8174	24.2659	0.445645	0.02605	0.250484
Pfkl	chr10:77986947-78009796	6.46067	9.75347	0.594233	0.0074	0.108254
Pfn2	chr3:57841893-57847757	13.81	18.7572	0.441727	0.0446	0.350975
Pgd	chr4:149149983-149166707	129.34	181.896	0.491953	0.01785	0.196412
Pgp	chr17:24470471-24471596	25.8689	42.482	0.715632	0.0016	0.036946
Pgrmc2	chr3:41066324-41083046	96.8431	131.115	0.437112	0.024	0.239131
Phb2	chr6:124712287-124716945	40.3169	60.6193	0.588395	0.0017	0.0385516
Phf19	chr2:34893753-34913976	0.682874	1.33621	0.968459	0.0487	0.372514
Pik3c2b	chr1:133046010-133108688	1.32485	2.15884	0.70442	0.0177	0.195612
Pik3cb	chr9:99038400-99140211	7.83041	11.5973	0.56663	0.00435	0.074385
Pik3r1	chr13:101680759-101768217	71.0041	132.894	0.904299	0.0002	0.00703
Pipox	chr11:77880613-77893872	0.591237	5.02353	3.08689	0.0013	0.0314535
Pkm	chr9:59656366-59679375	115.216	182.249	0.661566	0.00075	0.0212315
Plekha6	chr1:133246095-133303435	1.39622	5.79084	2.05224	5e-05	0.00214475
Plekhb1	chr7:100643894-100662394	4.95085	14.391	1.53942	5e-05	0.00214475
Plekhs1	chr19:56461635-56486729	0.233355	1.55827	2.73934	0.0067	0.101414
Plet1	chr9:50488797-50505639	2.03131	19.4958	3.26268	5e-05	0.00214475
Plin5	chr17:56111599-56117548	2.9893	5.15113	0.78508	0.0373	0.313201
Pllp	chr8:94674893-94696242	6.03623	11.427	0.920721	0.0032	0.0600783
Pls1	chr9:95752640-95845279	0.210554	1.59882	2.92475	0.00375	0.0666468
Plxnb1	chr9:109095434-109119915	1.33179	2.36052	0.82574	0.00565	0.0894807
Pmm1	chr15:81951104-81960930	30.8125	50.2568	0.705802	0.0021	0.0446612
Pmvk	chr3:89459116-89469009	39.4052	63.5376	0.689225	0.00045	0.0139909
Pou3f3	chr1:42697144-42700209	0.739014	7.23411	3.29114	5e-05	0.00214475
Pou6f1	chr15:100575316-100599984	13.0949	17.1357	0.388002	0.03565	0.303373
Ppara	chr15:85735562-85806851	3.62613	5.02939	0.471952	0.03045	0.273661
Ppargc1a	chr5:51454247-51553921	2.45678	4.59095	0.902022	0.0005	0.0151002
Ppargc1b	chr18:61298134-61400431	1.86488	3.45785	0.890794	0.01275	0.15725
Ppif	chr14:25694168-25701282	12.1263	20.4837	0.756342	0.00375	0.0666468
Ppp1r1a	chr15:103530277-103537992	11.911	18.7795	0.656869	0.0145	0.172555
Ppp1r1b	chr11:98348736-98358283	2.53258	15.7726	2.63874	5e-05	0.00214475
Ppp1r3b	chr8:35375739-35388137	5.08673	7.8148	0.619471	0.00825	0.117035
Ppp1r3c	chr19:36731729-36736604	12.8221	17.1863	0.422623	0.04095	0.331955
Ppp2r2b	chr18:42645219-43059471	0.503165	1.84601	1.87531	0.00525	0.0850621
Prdx3	chr19:60864064-60874538	82.655	111.003	0.42543	0.01785	0.196412
Prkce	chr17:86167783-86657919	14.3043	18.5176	0.372448	0.03845	0.318004
Prkcz	chr4:155260116-155361428	1.17821	2.22265	0.915686	0.0195	0.206661
Prlr	chr15:10177236-10349180	7.38956	14.0532	0.927335	5e-05	0.00214475
Prm2	chr16:10791379-10792097	1.27182	24.9139	4.29198	0.0071	0.105326
Prob1	chr18:35650349-35655199	0.966808	3.53387	1.86995	5e-05	0.00214475
Prom1	chr5:43993620-44101736	1.34095	10.5037	2.96958	5e-05	0.00214475
Prr15l	chr11:96929322-96935647	0.573441	11.686	4.34899	0.00085	0.0232812
Ptger3	chr3:157566890-157644758	39.1601	54.6382	0.480524	0.01105	0.140954
Ptges	chr2:30889469-30903297	36.8719	55.901	0.600351	0.00135	0.032354
Ptges2	chr2:32395888-32402740	7.89951	11.6887	0.565278	0.03425	0.295433
Pth1r	chr9:110722083-110747145	4.95952	10.3706	1.06422	0.0009	0.0241284
Ptk7	chr17:46564449-46629504	1.12828	2.24721	0.994006	0.01455	0.172555
Ptov1	chr7:44863066-44869788	9.59108	14.1017	0.556105	0.0291	0.266063
Ptprf	chr4:118208211-118291397	5.31177	9.39872	0.823272	5e-05	0.00214475
Pvrl4	chr1:171370171-171388287	0.736728	1.48131	1.00767	0.0413	0.33351
Pxk	chr14:8098211-8165111	13.0568	17.3778	0.412449	0.03925	0.322094
Pxylp1	chr9:96823341-96889474	1.27681	4.03465	1.6599	0.00025	0.00841356
Pygl	chr12:70190813-70227683	23.3527	31.4378	0.428911	0.0241	0.23975
Rab11fip1	chr8:27138771-27174646	2.34898	3.84333	0.710322	0.00485	0.0797038
Rab15	chr12:76797961-76822524	3.77284	9.13865	1.27633	5e-05	0.00214475
Rab36	chr10:75037087-75054100	1.38908	2.70959	0.963943	0.03435	0.295892
Rab4a	chr8:123805994-123835291	7.43193	12.1425	0.708253	0.0202	0.211774
Rabl2	chr15:89582525-89591923	3.59172	5.99776	0.739749	0.0493	0.37506
Rad18	chr6:112619849-112696670	1.9799	3.57058	0.850733	0.0345	0.296176
Ralgapa2	chr2:146241297-146512004	21.1791	30.8034	0.540448	0.00425	0.0732691
Ramp1	chr1:91179820-91225196	2.61811	5.5277	1.07816	0.00215	0.0453435
Rasd1	chr11:59948212-59964942	88.4055	180.61	1.03067	0.00455	0.0768701
Rassf2	chr2:131992848-132029988	16.7603	23.0843	0.461869	0.01305	0.160481
Rassf3	chr10:121410349-121476250	34.1895	50.4443	0.56114	0.00315	0.0595816
Rassf6	chr5:90603074-90640487	1.62508	5.18476	1.67377	0.0013	0.0314535
Rbfox3	chr11:118489758-118911597	0.442864	2.09061	2.23899	0.00105	0.0269507
Rbm11	chr16:75592889-75602825	0.372497	1.38722	1.8969	0.0064	0.0984029
Rbm38	chr2:173021900-173034731	9.06031	17.2333	0.927562	0.00055	0.016261
Rce1	chr19:4622549-4625617	12.1777	18.1933	0.579166	0.02235	0.228631
Rcn1	chr2:105385946-105399319	18.9818	36.5193	0.944041	5e-05	0.00214475
Rdh10	chr1:16105880-16132550	6.87201	10.0839	0.553253	0.03095	0.276193
Rdh11	chr12:79175549-79191819	7.04827	12.5355	0.830673	0.007	0.104579
Rdh16	chr10:127801151-127815839	0.786486	6.6883	3.08815	5e-05	0.00214475
Rdh18-ps	chr10:127824214-127846565	0.374337	1.55522	2.0547	0.0079	0.113857
Rfx3	chr19:27761719-28011166	1.29824	2.16686	0.739045	0.01005	0.131513
Rgs2	chr1:143999336-144004149	7.96847	14.0216	0.815279	0.00025	0.00841356
Rhobtb3	chr13:75869535-75943824	4.16398	6.79633	0.706794	0.0025	0.0502143
Rhou	chr8:123653927-123663880	21.248	28.6044	0.428907	0.0238	0.238264
Rnase12	chr14:51056696-51057242	0	5.23456	inf	5e-05	0.00214475
Rnf128	chrX:139563338-139673145	1.84475	13.4067	2.86146	5e-05	0.00214475
Rnf149	chr1:39551294-39577347	21.8052	31.9483	0.551069	0.0035	0.0634513
Rnf43	chr11:87663085-87735539	0.30603	2.4205	2.98356	0.0006	0.017494
Rorc	chr3:94372792-94398274	5.49089	14.9613	1.44612	5e-05	0.00214475
Rpl14-ps1	chr7:45303153-45333780	632.174	839.285	0.408839	0.04275	0.341299
Rpl3	chr15:80077779-80083406	45.4786	66.8803	0.556393	0.0023	0.0474783
Rpl30	chr15:34440504-34443276	13.2338	23.7213	0.841958	0.0326	0.286075
Rpl8	chr15:76904069-76906318	116.096	150.353	0.373036	0.0402	0.327554
Rps14	chr18:60774594-60778546	29.7841	49.0759	0.720471	0.014	0.168559
Rps2	chr17:24720061-24721927	140.351	185.452	0.402014	0.0265	0.253271
Rps26	chr10:128624527-128626506	99.137	149.32	0.59091	0.00875	0.120876
Rragd	chr4:32982996-33022180	0.509813	1.98141	1.95849	0.00015	0.00548584
Rsph4a	chr10:33905109-33916021	0.464407	4.90062	3.3995	5e-05	0.00214475
Rtn4rl2	chr2:84871944-84886692	8.76985	15.1596	0.789606	0.0098	0.129311
Rundc3a	chr11:102393401-102402939	0.965804	2.22068	1.2012	0.01615	0.183944
Rwdd3	chr3:121155400-121171695	1.41102	3.02491	1.10016	0.04135	0.333701
Rxrb	chr17:34031810-34038403	9.2421	13.2034	0.514618	0.0227	0.229981
S100a9	chr3:90692628-90695721	7.93712	22.3762	1.49527	0.0031	0.0588117
Sall1	chr8:89027241-89044162	0.22075	2.34981	3.41206	0.00015	0.00548584
Samd10	chr2:181595216-181599147	2.03942	4.05397	0.991174	0.0175	0.19425
Saxo2	chr7:82632958-82648528	0.949462	2.5161	1.40601	0.0057	0.0899349
Sbk1	chr7:126272617-126294999	8.82344	16.3144	0.886733	5e-05	0.00214475
Scarb1	chr5:125277085-125341094	30.5727	46.3789	0.601224	0.00125	0.0306541
Sccpdh	chr1:179668229-179687184	12.9809	17.704	0.447681	0.0466	0.361987
Scd2	chr19:44293674-44306862	112.533	162.642	0.531349	0.03965	0.324325
Scd3	chr19:44203286-44244016	47.2649	94.5108	0.999708	5e-05	0.00214475
Scin	chr12:40059769-40134228	0.382662	1.32648	1.79346	0.0149	0.17539
Scnn1a	chr6:125321338-125344942	1.60875	3.55036	1.14203	0.00325	0.0604787
Sdha	chr13:74322253-74350240	86.7235	118.352	0.448593	0.0198	0.209314
Sdhd	chr9:50596338-50603849	159.049	221.384	0.477079	0.0101	0.131894
Sec14l4	chr11:4031780-4048009	1.01367	3.37908	1.73704	0.00085	0.0232812
Sectm1a	chr11:121067401-121081139	0.306983	2.27961	2.89255	0.00845	0.118281
Sectm1b	chr11:121053421-121063569	0.510591	6.65463	3.70412	0.0005	0.0151002
Sema3b	chr9:107597672-107609241	2.03205	3.27994	0.690735	0.04445	0.350231
Sephs2	chr7:127271877-127274059	52.7836	90.0959	0.771373	5e-05	0.00214475
Sept3	chr15:82274933-82294442	0.655152	1.76864	1.43274	0.00205	0.0439673
Serinc5	chr13:92611136-92711946	6.62506	8.98849	0.440145	0.0297	0.269795
Serpina3j	chr12:104314568-104320586	0.456043	2.4232	2.40967	0.0062	0.0963818
Serpina3k	chr12:104338484-104345739	2.34061	5.75682	1.29839	0.0045	0.0764336
Serpine2	chr1:79794319-79858665	37.3902	57.2926	0.615688	0.0029	0.0559399
Sfxn1	chr13:54071843-54108345	145.002	204.733	0.497667	0.0192	0.205027
Sfxn2	chr19:46573363-46596900	11.8338	16.0594	0.4405	0.02615	0.251064
Sgk1	chr10:21882182-21999902	39.0261	60.4553	0.631428	0.00425	0.0732691
Sgms2	chr3:131318984-131344923	5.4639	8.23075	0.591091	0.0054	0.0868254
Sgpp1	chr12:75714246-75735729	26.0849	35.378	0.439637	0.01665	0.187113
Sh2b2	chr5:136218147-136244940	20.5815	28.0769	0.448039	0.02065	0.215587
Sh3bgrl2	chr9:83548336-83600291	4.95815	7.78281	0.650489	0.00965	0.128538
Sh3gl2	chr4:85205454-85389379	0.306927	1.88727	2.62033	0.01075	0.138242
Sh3glb2	chr2:30344775-30359316	58.7186	77.9269	0.408303	0.02265	0.229981
Shisa4	chr1:135371454-135375063	0.900947	9.82201	3.4465	5e-05	0.00214475
Shroom1	chr11:53457203-53467766	0.439289	1.89044	2.10548	0.002	0.0432615
Slc11a2	chr15:100387898-100423055	7.93633	10.6081	0.418627	0.0496	0.375606
Slc12a2	chr18:57878676-57946821	8.23485	16.724	1.02211	5e-05	0.00214475
Slc16a2	chrX:103697412-103821988	6.45165	9.57662	0.569849	0.0094	0.126137
Slc16a3	chr11:120948482-120959000	1.51049	3.46634	1.1984	0.008	0.114646
Slc1a3	chr15:8634122-8710807	71.4527	95.1538	0.413274	0.03695	0.310468
Slc22a23	chr13:34179156-34345182	8.22972	12.7535	0.631982	0.00085	0.0232812
Slc25a1	chr16:17925209-17928219	147.806	379.472	1.36029	5e-05	0.00214475
Slc25a10	chr11:120491835-120501161	78.8569	107.016	0.440514	0.02785	0.260276
Slc25a11	chr11:70644025-70647039	37.123	48.7196	0.392187	0.0354	0.302466
Slc25a15	chr8:22375548-22398621	6.33047	9.75507	0.62384	0.00675	0.101684
Slc25a22	chr7:141429747-141437874	26.2045	39.8927	0.60631	0.00105	0.0269507
Slc25a5	chrX:36795650-36798806	236.18	387.248	0.713368	0.0004	0.0126857
Slc27a1	chr8:71568925-71586708	149.096	233.674	0.648251	0.0025	0.0502143
Slc27a2	chr2:126553022-126588243	0.484091	1.80311	1.89714	0.0083	0.117088
Slc2a1	chr4:119108743-119137329	6.65164	9.7278	0.548405	0.0309	0.276136
Slc2a5	chr4:150119342-150144168	0.291975	2.24964	2.94578	0.00385	0.0679469
Slc2a9	chr5:38349271-38502152	1.46684	2.68139	0.870271	0.02725	0.256755
Slc30a2	chr4:134343044-134354484	1.01433	5.20719	2.35998	5e-05	0.00214475
Slc30a3	chr5:31086104-31093527	0.257919	3.68612	3.83712	0.0095	0.12721
Slc31a2	chr4:62286427-62298412	27.6393	38.566	0.480606	0.01375	0.166341
Slc35f2	chr9:53771533-53818161	0.315776	1.90559	2.59326	0.0024	0.0489832
Slc35g1	chr19:38395978-38405607	6.93063	11.4963	0.730116	0.0013	0.0314535
Slc36a2	chr11:55158466-55185077	50.5137	99.231	0.974117	5e-05	0.00214475
Slc37a1	chr17:31295481-31350698	0.606434	1.3295	1.13246	0.0417	0.335456
Slc38a4	chr15:96994821-97055956	0.370172	1.67465	2.17759	0.0009	0.0241284
Slc46a1	chr11:78465699-78471945	4.58948	8.194	0.836236	0.0083	0.117088
Slc4a4	chr5:88887258-89239656	7.14692	10.0177	0.487165	0.01495	0.175652
Slc5a6	chr5:31036034-31054633	8.48133	23.7866	1.48779	0.0026	0.051568
Slc6a17	chr3:107467546-107518018	0.308382	1.72415	2.4831	0.00015	0.00548584
Slc6a6	chr6:91684065-91759063	24.8868	43.1465	0.793861	5e-05	0.00214475
Slc6a8	chrX:73673131-73682500	9.06464	18.1466	1.00138	5e-05	0.00214475
Slc6a9	chr4:117835256-117872470	1.87117	5.93813	1.66607	5e-05	0.00214475
Slc7a4	chr16:17572016-17576671	0.934703	3.33737	1.83613	0.00055	0.016261
Slc7a5	chr8:121881144-121907686	2.58327	9.01517	1.80316	5e-05	0.00214475
Slc9a2	chr1:40681710-40768885	0.253059	1.8015	2.83165	0.0011	0.0279506
Slc9a3r1	chr11:115163339-115181178	25.9432	34.38	0.406213	0.0396	0.324325
Slmo1	chr18:67464847-67480581	0.662405	1.70167	1.36117	0.0289	0.265385
Smad9	chr3:54755580-54801269	1.19033	2.40023	1.01181	0.00655	0.0998599
Smcp	chr3:92583864-92589024	0.277403	4.0288	3.8603	0.0458	0.356868
Smpx	chrX:157698971-157752591	0.303606	3.49185	3.52372	0.0493	0.37506
Snhg4	chr18:35553408-35558316	3.23108	6.28334	0.959514	0.03785	0.315516
Sntn	chr14:13670874-13683148	0.753856	7.32974	3.2814	0.00115	0.0289306
Sod1	chr16:90220740-90226324	105.546	149.645	0.503678	0.009	0.122854
Sorcs2	chr5:36017179-36398139	0.743776	4.17047	2.48727	5e-05	0.00214475
Sord	chr2:122234837-122265337	47.1171	71.1109	0.593819	0.00125	0.0306541
Sorl1	chr9:41968487-42124289	0.562498	1.85538	1.7218	0.0001	0.00390556
Sox12	chr2:152393610-152398046	2.94553	5.12542	0.799146	0.0032	0.0600783
Sox9	chr11:112782208-112787757	2.61003	6.98757	1.42072	5e-05	0.00214475
Sp5	chr2:70474921-70477726	0.11988	1.6847	3.81282	0.0399	0.325738
Sp6	chr11:97013567-97024738	0.534299	1.84038	1.78428	0.0018	0.0402424
Spag11a	chr8:19157885-19159578	0	2.98293	inf	0.0015	0.0350203
Spag8	chr4:43651328-43653552	0.27652	1.59135	2.52479	0.0255	0.247642
Spink11	chr18:44190043-44196177	0	11.5612	inf	5e-05	0.00214475
Spink3	chr18:43728067-43737237	0	6.91453	inf	5e-05	0.00214475
Spink8	chr9:109816625-109826627	0	5.15384	inf	5e-05	0.00214475
Spint1	chr2:119237358-119249513	0.309891	2.54078	3.03544	0.00205	0.0439673
Spint2	chr7:29256328-29281977	21.8068	52.4246	1.26546	5e-05	0.00214475
Spns2	chr11:72451636-72489920	12.4803	16.7053	0.420656	0.0452	0.353717
Spock3	chr8:62951230-63357096	1.06331	2.17958	1.03549	0.0243	0.240793
Sprr2a2	chr3:92215833-92257304	0	2.62455	inf	5e-05	0.00214475
Sqle	chr15:59315090-59331193	5.36092	8.2066	0.614302	0.0193	0.205401
Srebf1	chr11:60105011-60220604	25.7004	47.2296	0.877901	0.0004	0.0126857
Srgap3	chr6:112717970-112947266	0.932882	1.73042	0.891359	0.0041	0.0711679
St3gal6	chr16:58470539-58523312	0.942246	2.62958	1.48065	0.0197	0.208431
Stard10	chr7:101321317-101346312	5.30159	20.9021	1.97915	5e-05	0.00214475
Stat5a	chr11:100859349-100885169	16.5489	21.2993	0.364072	0.0489	0.373209
Stk40	chr4:126103955-126141029	20.9564	28.076	0.421944	0.01795	0.197341
Strbp	chr2:37569866-37647285	0.870561	1.61767	0.893897	0.00085	0.0232812
Strip2	chr6:29917011-29959680	4.53796	7.55914	0.736178	0.00095	0.0251492
Styk1	chr6:131299142-131313827	0.809298	1.84965	1.19251	0.0178	0.196374
Sult1d1	chr5:87554648-87569006	0.281324	1.74249	2.63085	0.00835	0.117401
Suox	chr10:128669885-128673918	17.1485	35.0488	1.03128	5e-05	0.00214475
Susd4	chr1:182764904-182895654	0.748024	2.71003	1.85715	0.00435	0.074385
Svs1	chr6:48986614-48999616	0.241817	450.012	10.8618	0.0001	0.00390556
Svs2	chr2:164235927-164238341	8.16493	13787.6	10.7216	5e-05	0.00214475
Svs3a	chr2:164289266-164291500	0.508634	1147.15	11.1391	0.00065	0.018651
Svs3b	chr2:164254361-164256643	0.924914	1042.79	10.1388	5e-05	0.00214475
Svs4	chr2:164275954-164278307	17.7062	26265.3	10.5347	5e-05	0.00214475
Svs5	chr2:164332763-164334394	21.6694	32937.6	10.5699	5e-05	0.00214475
Svs6	chr2:164316749-164318450	1.21327	2033.73	10.711	0.0017	0.0385516
Syne3	chr12:104929931-105009809	8.39043	14.1244	0.751378	0.0002	0.00703
Syngr1	chr15:80091332-80119501	2.68307	6.77913	1.33722	0.02765	0.259173
Synm	chr7:67730159-67759742	8.93793	11.9935	0.424238	0.02575	0.249114
Taldo1	chr7:141392158-141402976	31.2716	47.8718	0.61432	0.00285	0.055228
Tbc1d24	chr17:24175429-24209387	4.17898	5.97619	0.516074	0.01815	0.198849
Tbc1d30	chr10:121263818-121311189	0.469951	1.31111	1.4802	0.0037	0.0660364
Tbx2	chr11:85832613-85841948	4.14146	11.8519	1.51691	5e-05	0.00214475
Tbx3	chr5:119670860-119684724	9.31006	16.3831	0.815348	0.00045	0.0139909
Tbx3os2	chr5:119685086-119691218	0	2.87432	inf	5e-05	0.00214475
Tc2n	chr12:101645444-101718523	0.457541	1.25904	1.46036	0.0038	0.067252
Tceal3	chrX:136666373-136668377	3.27423	7.82838	1.25756	0.00685	0.103068
Tceal5	chrX:136200949-136203851	0.703572	2.24275	1.6725	0.04255	0.340346
Tcf7	chr11:52252602-52282571	1.87454	7.20511	1.94248	5e-05	0.00214475
Tead2	chr7:45215751-45233619	2.3663	6.91838	1.5478	0.00025	0.00841356
Tecr	chr8:83571696-83594491	18.5483	28.1505	0.601869	0.0145	0.172555
Tef	chr15:81802671-81826863	63.3476	87.7702	0.470442	0.0163	0.184987
Tfap4	chr16:4544659-4559720	2.37553	4.56995	0.943928	0.0181	0.198645
Tfrc	chr16:32608894-32632794	12.8969	18.4914	0.519832	0.0052	0.0844683
Tgfa	chr6:86195249-86275449	1.88177	3.47565	0.885192	0.008	0.114646
Tgfbr1	chr4:47353303-47414924	11.7062	15.2354	0.380148	0.03835	0.317592
Them6	chr15:74721232-74724373	5.58176	9.26954	0.731779	0.02935	0.267191
Thrsp	chr7:97412955-97417510	1592.8	3086.41	0.954366	0.04475	0.351718
Tkt	chr14:30549129-30574726	45.5124	101.896	1.16277	5e-05	0.00214475
Tlcd1	chr11:78178147-78180819	36.4122	53.0743	0.543589	0.0073	0.107287
Tlcd2	chr11:75468048-75470899	16.228	23.3473	0.524769	0.03035	0.272956
Tlr12	chr4:128615444-128618619	0.259046	1.86918	2.85112	0.0063	0.0974575
Tmem119	chr5:113793727-113800352	26.3217	34.3771	0.385199	0.0487	0.372514
Tmem120b	chr5:123076273-123117445	48.4062	84.6261	0.805911	5e-05	0.00214475
Tmem132b	chr5:125532416-125792583	0.376131	3.39341	3.17343	5e-05	0.00214475
Tmem143	chr7:45897067-45917413	16.5043	22.5161	0.448115	0.029	0.265533
Tmem150c	chr5:100077871-100159808	0.507307	2.61795	2.36751	0.0009	0.0241284
Tmem164	chrX:142681398-142843494	9.84309	16.0117	0.701941	0.0003	0.00996378
Tmem179	chr12:112500182-112511160	40.6897	83.7365	1.04119	5e-05	0.00214475
Tmem184a	chr5:139804950-139814283	0.458397	1.35183	1.56025	0.0314	0.279224
Tmem212	chr3:27866063-27896368	0.847214	8.92095	3.3964	0.02615	0.251064
Tmem229b	chr12:78961793-79007277	7.48853	11.9867	0.67868	0.00265	0.0524775
Tmem238	chr7:4784783-4789560	8.26786	16.5441	1.00073	0.00335	0.0616147
Tmem30b	chr12:73543112-73546395	0.929774	3.86348	2.05495	5e-05	0.00214475
Tmem38a	chr8:72572101-72587284	2.75246	4.73373	0.782258	0.03925	0.322094
Tmem53	chr4:117251949-117268588	19.6404	37.6377	0.938357	0.0006	0.017494
Tmem56	chr3:121202008-121263316	0.619051	1.85524	1.58348	0.00115	0.0289306
Tmem79	chr3:88328651-88334433	3.49286	10.4454	1.58038	5e-05	0.00214475
Tmem8	chr17:26113314-26123253	2.60775	4.17341	0.678421	0.03315	0.288898
Tmprss13	chr9:45318264-45347580	0	1.65814	inf	0.01835	0.200001
Tmprss2	chr16:97564680-97611195	0.252709	2.27602	3.17096	0.00145	0.0341046
Tmub1	chr5:24445461-24447846	6.69078	10.6211	0.666688	0.0412	0.333128
Tnfrsf19	chr14:60963832-61046855	0.43481	2.93999	2.75736	5e-05	0.00214475
Tob1	chr11:94211452-94215492	71.8126	99.7648	0.474293	0.0098	0.129311
Tpd52	chr3:8929434-9004515	21.2567	28.887	0.442501	0.0245	0.241639
Trabd	chr15:89076062-89087075	16.0501	22.5159	0.488367	0.01715	0.191204
Traf4	chr11:78158421-78165550	2.73113	7.19979	1.39846	0.00015	0.00548584
Trank1	chr9:111311737-111395775	0.261775	2.13488	3.02776	5e-05	0.00214475
Trim2	chr3:84160437-84304775	5.66754	8.57191	0.596895	0.00285	0.055228
Trim7	chr11:48826136-48850195	1.27554	3.95688	1.63325	0.01125	0.142929
Trp63	chr16:25683763-25892088	0.560982	1.82123	1.69889	0.00565	0.0894807
Trpv6	chr6:41620617-41636405	0.0632546	1.66747	4.72035	0.03175	0.281151
Trub2	chr2:29774682-29787671	11.5231	15.7291	0.44891	0.0236	0.236823
Tspan18	chr2:93201758-93334487	13.9287	19.8465	0.510825	0.00765	0.111524
Tspan33	chr6:29694212-29718558	1.598	3.92074	1.29486	0.00805	0.115101
Tspan8	chr10:115817282-115849893	0.842009	4.76643	2.501	0.00015	0.00548584
Tst	chr15:78399554-78405859	20.5815	61.9978	1.59087	5e-05	0.00214475
Ttc25	chr11:100545630-100572566	0.381907	1.62489	2.08905	0.0027	0.0533841
Ttc26	chr6:38381522-38427647	1.15167	2.04184	0.826146	0.03785	0.315516
Ttc36	chr9:44799398-44802951	0.824123	3.71626	2.17292	0.0164	0.185622
Ttc9	chr12:81631367-81664941	1.31313	4.29187	1.70859	0.00105	0.0269507
Ubxn10	chr4:138709835-138744575	1.11407	7.22418	2.69699	5e-05	0.00214475
Uck1	chr2:32236681-32260105	76.9608	101.715	0.402342	0.03445	0.296148
Uhrf1bp1	chr17:27856505-27900040	6.64336	8.74404	0.396387	0.03445	0.296148
Unc119b	chr5:115122564-115134975	14.8257	19.7139	0.411108	0.03075	0.275184
Unc5a	chr13:54949430-55021385	6.81317	9.56926	0.490081	0.03275	0.286596
Unc5b	chr10:60762593-60831581	3.13023	6.19177	0.984085	5e-05	0.00214475
Unc93a	chr17:13108615-13131791	0.421726	1.25787	1.57661	0.0296	0.269079
Upf3b	chrX:37091832-37110322	11.1491	15.907	0.512736	0.0225	0.229609
Upk1b	chr16:38773182-38800203	22.6724	30.011	0.404556	0.0451	0.353372
Uqcr10	chr11:4701966-4704344	242.459	355.82	0.553409	0.0037	0.0660364
Uqcrfs1	chr13:30540310-30545316	192.269	279.99	0.542251	0.00505	0.0824551
Uqcrh	chr4:116066963-116075070	65.3653	93.4801	0.516134	0.02305	0.232225
Uqcrq	chr11:53428946-53430831	331.854	472.517	0.509815	0.00465	0.0778321
Usp10	chr8:119910850-119957557	10.1167	13.4585	0.411776	0.0449	0.352459
Usp2	chr9:44067019-44095627	4.18325	9.50852	1.1846	5e-05	0.00214475
Usp43	chr11:67854521-67922153	0.795526	1.62898	1.03399	0.0227	0.229981
Vat1l	chr8:114205638-114374070	1.66529	2.90674	0.803626	0.02505	0.245153
Vmac	chr17:56713930-56717699	23.1167	30.7643	0.412318	0.03555	0.303338
Vnn3	chr10:23851460-23869843	12.2849	20.1224	0.71191	0.00285	0.055228
Vps37d	chr5:135072898-135078266	1.12261	3.79221	1.75618	0.00925	0.125187
Wars	chr12:108860028-108894174	24.6549	34.0574	0.466091	0.01455	0.172555
Wbp5	chrX:136245078-136247139	62.0112	86.7893	0.484989	0.0121	0.150851
Wdr78	chr4:103038063-103114299	0.952755	2.0285	1.09024	0.01555	0.180523
Wfdc10	chr2:164656044-164657368	0	2.86227	inf	0.00175	0.0395438
Wfdc15b	chr2:164214452-164221663	0	2.33306	inf	0.04395	0.34759
Wfikkn2	chr11:94235950-94242579	1.1539	2.16301	0.906517	0.04385	0.347233
Wif1	chr10:121034002-121100642	0.119845	1.87565	3.96815	0.0133	0.16245
Wipf3	chr6:54452881-54503768	2.74549	4.09289	0.576058	0.04875	0.372514
Wnk2	chr13:49036300-49148328	0.326815	1.54681	2.24275	0.00025	0.00841356
Wnt2b	chr3:104944803-104961709	10.8355	17.3656	0.680461	0.001	0.0262531
Wnt4	chr4:137277633-137299501	0.561998	1.69538	1.59297	0.0048	0.079294
Wwc1	chr11:35839176-35980089	0.284967	1.4767	2.37351	0.00145	0.0341046
Xk	chrX:9272782-9313245	0.707726	1.44097	1.02577	0.0152	0.177856
Xylb	chr9:119357379-119393797	1.50563	5.42524	1.84931	5e-05	0.00214475
Zadh2	chr18:84088156-84097514	40.9097	54.7514	0.420454	0.01855	0.200969
Zbed5	chr5:129895721-129903622	19.1502	25.3416	0.404143	0.038	0.315934
Zbtb12	chr17:34894557-34896844	5.17313	8.20567	0.665584	0.0378	0.315515
Zbtb18	chr1:177444659-177450764	18.2314	24.4022	0.420582	0.02165	0.222912
Zbtb42	chr12:112678838-112682747	2.28368	3.73605	0.710156	0.0308	0.275437
Zc2hc1c	chr12:85288589-85299358	0.629789	1.4713	1.22415	0.01485	0.175128
Zfp36l2	chr17:84183926-84187947	96.4181	129.599	0.426677	0.0353	0.301815
Zfp462	chr4:54947943-55083563	2.74425	4.0148	0.548915	0.01035	0.134465
Zfp474	chr18:52615913-52639830	0.251608	1.76942	2.81403	0.03005	0.271028
Zfp503	chr14:21983960-21989601	24.6811	35.6414	0.530149	0.0035	0.0634513
Zfp697	chr3:98382479-98431949	3.60811	5.88091	0.704797	0.00325	0.0604787
Zfp703	chr8:26977334-26981462	36.3283	48.6996	0.422814	0.01845	0.200228
Zfp704	chr3:9427008-9610085	5.8139	7.75401	0.415436	0.02495	0.244363
Zfp771	chr7:127244524-127254801	18.478	26.455	0.517736	0.03095	0.276193
Zfp791	chr8:85109165-85123095	1.90922	3.63373	0.92847	0.02885	0.265385
Zfp827	chr8:79028435-79193766	1.20505	1.90559	0.661148	0.033	0.287988
Zkscan17	chr11:59485519-59511067	8.1458	11.5412	0.502666	0.043	0.342183
Znrf3	chr11:5276327-5444847	3.35016	4.80363	0.519898	0.0209	0.217118
