# Supplementary material for: Adipose tissues of MPC1± mice display altered lipid metabolism-related enzyme expression levels
Source: PeerJ. 2018 Oct 30;6:e5799. doi: 10.7717/peerj.5799 (PMC6214228; doi:10.7717/peerj.5799)
Supplement: Supplemental Information 2 [file peerj-06-5799-s002.xls]

gene_id	locus	value_1	value_2	log2(fold_change)	p_value	q_value
1700047G03Rik	chr15:11967060-11970083	83.2936	8.72999	-3.25415	5e-05	0.00214475
3425401B19Rik	chr14:32659117-32685272	1.43083	0.361426	-1.98508	0.0005	0.0151002
4930523C07Rik	chr1:160044378-160078586	35.902	25.3997	-0.499251	0.00795	0.114317
4931406P16Rik	chr7:34236712-34285609	42.5232	22.9597	-0.889148	5e-05	0.00214475
5430416O09Rik	chr4:43730032-43734534	11.5558	7.21367	-0.679809	0.00105	0.0269507
9030619P08Rik	chr15:75427604-75431829	6.84645	1.25086	-2.45243	0.0055	0.087875
9430020K01Rik	chr18:4634927-4682869	30.2543	20.4532	-0.564813	0.002	0.0432615
A430105I19Rik	chr2:118754143-118762661	22.5439	14.3359	-0.653103	0.00035	0.0113562
A630077J23Rik	chr4:43751857-43759464	4.67857	1.79011	-1.38602	0.02685	0.254502
AI427809	chr4:53261354-53270232	1.89489	0.695913	-1.44514	0.02265	0.229981
Aard	chr15:52040105-52045722	4.8294	2.45342	-0.97705	0.03255	0.286075
Aatk	chr11:120007314-120047145	9.44806	6.79937	-0.474618	0.01995	0.210023
Abat	chr16:8513427-8621567	26.5259	13.5542	-0.968667	5e-05	0.00214475
Abcb1b	chr5:8798145-8866314	5.08298	3.37596	-0.590376	0.02765	0.259173
Abcg1	chr17:31057692-31117981	10.8752	5.95431	-0.869034	5e-05	0.00214475
Ablim3	chr18:61799391-61911852	32.8266	25.4784	-0.36559	0.0429	0.341849
Acta2	chr19:34240334-34255373	35.3978	26.8469	-0.398903	0.0384	0.317798
Actn1	chr12:80167540-80260371	8.69989	5.54089	-0.650879	0.0058	0.0911717
Adamts1	chr16:85793826-85803115	22.4356	16.0457	-0.483604	0.0071	0.105326
Adamts15	chr9:30899153-30922452	4.92891	2.98048	-0.725723	0.0037	0.0660364
Adamts2	chr11:50602083-50807573	15.2111	8.85784	-0.780095	5e-05	0.00214475
Adamts5	chr16:85858155-85901125	83.8267	31.1231	-1.42943	5e-05	0.00214475
Adamts9	chr6:92772697-92901441	7.78596	5.4895	-0.504201	0.01475	0.174273
Adamtsl2	chr2:27079379-27108613	1.56225	0.26483	-2.56049	0.00185	0.0411422
Adamtsl4	chr3:95676199-95687917	6.95244	3.99136	-0.80064	0.0018	0.0402424
Adap2	chr11:80154160-80178827	14.5286	7.14436	-1.02402	0.00075	0.0212315
Adcy5	chr16:35155634-35304549	25.2926	17.1228	-0.562797	0.00205	0.0439673
Adgre5	chr8:83715175-83741311	17.8524	12.4478	-0.52022	0.0097	0.129068
Adgrf5	chr17:43389464-43459557	75.9006	53.6251	-0.501202	0.0271	0.255722
Adgrl4	chr3:151437880-151545081	27.9139	21.8042	-0.356376	0.05	0.377658
Adora2a	chr10:75316875-75334792	13.8078	9.19373	-0.586766	0.00935	0.1256
Adra1a	chr14:66635249-66771168	5.3381	2.33299	-1.19414	5e-05	0.00214475
Aff1	chr5:103754160-103855322	27.4479	19.0483	-0.527035	0.00435	0.074385
Agtpbp1	chr13:59449533-59557347	8.25757	5.7356	-0.525773	0.0204	0.21334
Aida	chr1:183297058-183324501	28.1163	20.9214	-0.426426	0.02035	0.21317
Ajuba	chr14:54567467-54577661	10.7383	8.00991	-0.422904	0.0468	0.36265
Akap12	chr10:4266327-4359471	63.9658	36.2661	-0.818681	5e-05	0.00214475
Akap2	chr4:57568246-57896984	91.0553	52.0508	-0.806823	0.00015	0.00548584
Akr1c14	chr13:4059589-4090422	4.28738	2.1304	-1.00897	0.0107	0.13788
Aldh3b1	chr19:3913489-3929716	7.57042	4.4224	-0.775544	0.02245	0.229469
Ampd3	chr7:110768204-110812408	22.6462	14.9505	-0.599078	0.0013	0.0314535
Amy1	chr3:113555950-113577750	100.411	73.6613	-0.446939	0.0154	0.178945
Angptl4	chr17:33774898-33781575	352.93	202.228	-0.803398	0.0002	0.00703
Ank2	chr3:126921605-126998452	9.84128	7.42886	-0.405706	0.0398	0.325132
Ankrd29	chr18:12252355-12305720	13.8391	4.58695	-1.59314	5e-05	0.00214475
Ankrd44	chr1:54645338-54926387	18.2839	12.2942	-0.572587	0.0018	0.0402424
Anxa1	chr19:20373432-20390671	184.375	69.1222	-1.41542	5e-05	0.00214475
Anxa2	chr9:69453681-69491785	161.838	85.1628	-0.926254	5e-05	0.00214475
Anxa3	chr5:96793383-96845968	30.0657	18.8988	-0.669827	0.00225	0.0469053
Anxa5	chr3:36448922-36475887	178.49	94.7316	-0.913926	5e-05	0.00214475
Anxa6	chr11:54978960-55033471	52.8539	29.1436	-0.858833	5e-05	0.00214475
Apba1	chr19:23758874-23949597	4.29257	2.89377	-0.568888	0.01535	0.178693
Apbb2	chr5:66298723-66618817	18.4591	13.3878	-0.463414	0.0152	0.177856
Aph1b	chr9:66775485-66795423	11.5702	8.3489	-0.470753	0.01845	0.200228
Apol6	chr15:77015485-77057108	361.01	243.672	-0.567098	0.0141	0.169441
Apold1	chr6:134981999-134986836	11.1558	6.922	-0.688535	0.003	0.0573444
App	chr16:84954434-85173707	224.651	153.952	-0.545202	0.01525	0.177856
Aqp7	chr4:41033072-41048136	109.782	76.3215	-0.524478	0.0064	0.0984029
Arhgap20	chr9:51765350-51875885	6.92212	4.27991	-0.693635	0.0017	0.0385516
Arhgap22	chr14:33216821-33369936	3.2891	1.62688	-1.01559	0.01575	0.18201
Arhgap23	chr11:97450158-97502400	21.871	13.1173	-0.737546	0.0001	0.00390556
Arhgap25	chr6:87458543-87533259	3.51419	1.79854	-0.966363	0.0071	0.105326
Arhgap29	chr3:121953324-122016153	79.5005	58.0804	-0.452911	0.0235	0.236007
Arhgef10	chr8:14911661-15001085	9.34362	5.82621	-0.681424	0.0008	0.022347
Arhgef28	chr13:97898593-98206165	5.09	3.55683	-0.517074	0.02465	0.242929
Arrdc3	chr13:80883420-80896043	49.1795	21.2889	-1.20795	5e-05	0.00214475
Art3	chr5:92331839-92414627	192.534	146.111	-0.398049	0.03145	0.279276
Asap1	chr15:64086838-64382919	10.5217	7.98573	-0.397873	0.0356	0.303355
Asb12	chrX:95470197-95478129	1.91632	0.622599	-1.62197	0.04115	0.332936
Atp2a3	chr11:72961167-72993043	33.4964	13.9007	-1.26884	5e-05	0.00214475
Atp6v0a1	chr11:101009450-101063717	35.8106	27.9774	-0.356126	0.0488	0.372671
Atp6v0d2	chr4:19876836-19922566	3.2041	0.905906	-1.82248	0.0022	0.0460145
Atp8a1	chr5:67618137-67847431	12.1177	8.84961	-0.453426	0.0132	0.16201
B930092H01Rik	chr9:61259225-61293809	1.44966	0.457185	-1.66487	0.0232	0.233365
Basp1	chr15:25363275-25413764	14.2117	9.37503	-0.600187	0.0186	0.201166
Bcar3	chr3:122419778-122530182	30.7949	20.9245	-0.5575	0.00225	0.0469053
Bcl6	chr16:23965050-23988612	13.3238	6.54449	-1.02565	5e-05	0.00214475
Bcl6b	chr11:70224125-70229798	10.0331	5.7174	-0.811334	0.00065	0.018651
Bgn	chrX:73483633-73495936	202.408	146.45	-0.46686	0.0208	0.21645
Bicd2	chr13:49341547-49387026	32.39	24.8181	-0.384154	0.0332	0.289135
Bmp1	chr14:70474553-70520260	10.5136	7.65043	-0.458649	0.02265	0.229981
Bmp2	chr2:133552157-133562896	5.62347	3.20307	-0.812004	0.0046	0.0771995
Bmp3	chr5:98854437-98880960	25.9168	12.6682	-1.03268	5e-05	0.00214475
Bmp6	chr13:38345714-38499728	12.7085	8.45721	-0.587541	0.0129	0.15879
Bod1l	chr5:41787538-41844315	19.1368	12.462	-0.61881	0.00095	0.0251492
Btc	chr5:91357259-91402994	20.5652	7.05399	-1.54369	5e-05	0.00214475
Btnl9	chr11:49168323-49187089	28.4929	22.0325	-0.370974	0.0477	0.367151
C130026I21Rik	chr1:85246342-85270566	6.82294	3.12158	-1.12812	0.00325	0.0604787
C1qtnf1	chr11:118428455-118454995	77.69	41.0615	-0.919943	5e-05	0.00214475
C1qtnf9	chr14:60768132-60780869	42.427	28.5558	-0.571199	0.003	0.0573444
C4b	chr17:34728379-34743897	31.7652	19.3627	-0.714163	0.0001	0.00390556
C6	chr15:4727208-4804045	10.7342	6.03275	-0.831332	0.0014	0.0331753
Cacna1e	chr1:154392517-154725920	3.31971	0.69862	-2.24848	5e-05	0.00214475
Cacng7	chr7:3336583-3366948	5.02985	1.57087	-1.67895	0.01225	0.151526
Calu	chr6:29348104-29380513	170.211	125.09	-0.444349	0.03385	0.292781
Capn2	chr1:182467257-182517483	104.631	75.5456	-0.469897	0.01495	0.175652
Casp12	chr9:5345474-5373034	9.31918	6.38464	-0.545596	0.0293	0.267191
Cblb	chr16:52031547-52208046	11.6076	7.70691	-0.590843	0.0018	0.0402424
Ccdc3	chr2:5137774-5230866	40.4027	24.4759	-0.723091	0.0002	0.00703
Ccdc71l	chr12:32378787-32382943	17.7005	12.6042	-0.489888	0.0089	0.122016
Ccdc80	chr16:45094051-45127924	497.102	306.849	-0.696012	0.0286	0.264744
Ccdc85a	chr11:28385682-28584324	8.13981	5.35621	-0.603783	0.0049	0.080421
Ccdc88a	chr11:29374170-29510808	4.17927	2.77902	-0.588673	0.0081	0.115425
Ccl11	chr11:82057830-82062955	113.878	84.7517	-0.426174	0.01935	0.205588
Ccl2	chr11:82035575-82037452	10.5662	4.98726	-1.08313	0.02755	0.259173
Ccl9	chr11:83572915-83578636	69.1309	48.4681	-0.512293	0.0056	0.0892474
Ccrn4l	chr3:51224445-51251654	15.6624	9.20327	-0.767088	0.0004	0.0126857
Ccser2	chr14:36874934-36968764	69.3424	47.703	-0.539657	0.00695	0.104077
Cd151	chr7:141467360-141471481	244.06	180.733	-0.433377	0.0257	0.249011
Cd1d1	chr3:86995834-86999340	286.145	177.806	-0.686442	0.0012	0.0299503
Cd209d	chr8:3871822-3878499	19.7485	12.409	-0.670356	0.04035	0.328142
Cd209f	chr8:4102791-4105764	42.5427	24.1243	-0.818424	0.0006	0.017494
Cd209g	chr8:4134734-4137707	11.8365	6.88115	-0.782517	0.029	0.265533
Cd44	chr2:102811140-102901665	14.0601	8.21614	-0.775077	5e-05	0.00214475
Cd55	chr1:130439028-130462740	28.2079	14.7006	-0.940226	5e-05	0.00214475
Cd59a	chr2:104095799-104115410	254.832	161.46	-0.658371	0.00095	0.0251492
Cd68	chr11:69664211-69666170	30.787	20.3805	-0.59513	0.01075	0.138242
Cd84	chr1:171839695-171890718	11.3492	7.35899	-0.625015	0.0054	0.0868254
Cd93	chr2:148436649-148443535	33.9748	23.4004	-0.537933	0.00365	0.0657
Cdc42ep1	chr15:78842645-78855529	98.6461	70.2462	-0.489842	0.0087	0.12058
Cdc42ep3	chr17:79334023-79355091	37.7407	25.6271	-0.558449	0.0034	0.0624435
Cdh5	chr8:104088914-104144502	74.8587	57.4422	-0.382059	0.03895	0.320464
Cdk14	chr5:4803383-5380251	23.9796	16.8953	-0.505188	0.0046	0.0771995
Cdkl2	chr5:92006072-92043042	9.58679	7.06847	-0.43965	0.0391	0.321489
Cdkn1a	chr17:29090984-29100722	77.66	49.5528	-0.648206	0.0007	0.019995
Cdkn1c	chr7:143458337-143461050	39.3148	29.6251	-0.408253	0.0402	0.327554
Cdsn	chr17:35552126-35557180	93.2643	53.3525	-0.80577	5e-05	0.00214475
Cebpd	chr16:15887284-16146851	37.6482	24.6747	-0.609546	0.0025	0.0502143
Cela1	chr15:100674420-100687920	7.40942	3.65328	-1.02017	0.0227	0.229981
Cfb	chr17:34856372-34862514	12.8598	9.22312	-0.479547	0.0341	0.29454
Chst15	chr7:132236253-132318291	28.2814	18.9207	-0.579891	0.001	0.0262531
Cited2	chr10:17723226-17725674	87.1721	66.2704	-0.395503	0.03265	0.286315
Cldn5	chr16:18776845-18778262	170.804	131.986	-0.37196	0.04355	0.345506
Clec4a1	chr6:122921846-122934619	14.6951	10.1002	-0.540958	0.0387	0.319029
Clic4	chr4:135213968-135272760	194.973	140.598	-0.471699	0.041	0.332147
Clip1	chr5:123577792-123684361	23.0286	16.4041	-0.489376	0.00565	0.0894807
Clock	chr5:76183878-76469519	19.1863	14.4553	-0.408481	0.0496	0.375606
Cltb	chr13:54592937-54611272	56.3758	41.8028	-0.431476	0.02005	0.210725
Cnnm2	chr19:46761607-46878580	22.3718	15.8195	-0.499979	0.00715	0.105696
Cobll1	chr2:65088337-65238626	39.6592	30.3335	-0.386742	0.03355	0.290583
Col14a1	chr15:55307748-55520803	4.28988	2.55881	-0.745465	0.00395	0.0694213
Col15a1	chr4:47208010-47313165	52.7361	27.4594	-0.941489	5e-05	0.00214475
Col18a1	chr10:77052177-77166530	24.2634	12.5202	-0.954526	5e-05	0.00214475
Col1a1	chr11:94936268-94951856	14.823	7.35905	-1.01025	5e-05	0.00214475
Col1a2	chr6:4505695-4541543	54.3028	30.9842	-0.809496	0.0001	0.00390556
Col3a1	chr1:45311536-45349706	52.8419	32.2119	-0.714087	0.0001	0.00390556
Col4a1	chr8:11198421-11312826	89.2983	50.0093	-0.836437	0.0002	0.00703
Col4a2	chr8:11312827-11449287	88.5952	50.8942	-0.799726	0.00025	0.00841356
Col5a1	chr2:27886423-28039510	20.8331	10.1861	-1.03227	5e-05	0.00214475
Col5a2	chr1:45374329-45503282	11.8567	6.13521	-0.95052	5e-05	0.00214475
Col5a3	chr9:20770048-20815034	36.9803	15.8334	-1.22379	5e-05	0.00214475
Col6a1	chr10:76708790-76726044	82.7734	42.167	-0.973052	5e-05	0.00214475
Col6a2	chr10:76595754-76623404	87.1887	33.9182	-1.36208	5e-05	0.00214475
Col6a3	chr1:90766858-90843971	11.3234	6.50738	-0.799156	5e-05	0.00214475
Cpeb2	chr5:43151684-43289724	18.9315	12.3015	-0.621957	0.00065	0.018651
Cpne2	chr8:94533026-94570529	10.3537	6.31911	-0.712352	0.00935	0.1256
Cpt1a	chr19:3323299-3385733	33.5703	26.2647	-0.354058	0.0474	0.365955
Creb3l1	chr2:91982326-92024170	9.01772	5.4207	-0.734284	0.01215	0.151176
Creb3l2	chr6:37331019-37442148	14.8905	11.0303	-0.432914	0.0291	0.266063
Crim1	chr17:78200246-78418152	25.5907	16.5371	-0.629913	0.00465	0.0778321
Crip2	chr12:113140234-113145506	53.9957	34.3894	-0.650882	0.00065	0.018651
Crtac1	chr19:42283035-42431783	3.06915	1.57415	-0.963263	0.0207	0.215587
Cryab	chr9:50751070-50756635	219.06	121.257	-0.85326	5e-05	0.00214475
Csf2ra	chr19:61224400-61228418	19.12	13.1003	-0.545478	0.01815	0.198849
Csgalnact2	chr6:118107450-118139140	24.4437	18.653	-0.39006	0.03335	0.289482
Ctcflos	chr2:173124747-173133204	32.0886	22.19	-0.532146	0.005	0.0818499
Ctgf	chr10:24595440-24598682	20.7444	14.2554	-0.541212	0.0092	0.124911
Ctif	chr18:75431219-75697696	24.6687	18.8025	-0.391757	0.03	0.27077
Cwc15	chr9:14500617-14510620	18.6934	12.8102	-0.545237	0.04935	0.37506
Cxcl9	chr5:92321329-92328079	14.8801	10.1116	-0.557372	0.0086	0.119587
Cxx1a	chrX:53642487-53643763	95.1351	58.3098	-0.706238	5e-05	0.00214475
Cxx1b	chrX:53669175-53670408	126.596	78.2322	-0.694394	0.0001	0.00390556
Cxx1c	chrX:53607920-53609134	88.2352	51.9791	-0.763423	0.0001	0.00390556
Cyb5r1	chr1:134405988-134411738	26.5375	19.0624	-0.477301	0.0265	0.253271
Cyp27a1	chr1:74713572-74737890	27.1128	16.5809	-0.709453	0.0005	0.0151002
Cyp4v3	chr8:45305800-45333196	38.7567	12.5251	-1.62962	5e-05	0.00214475
Cyr61	chr3:145646969-145649985	26.2977	12.761	-1.04319	5e-05	0.00214475
Cyyr1	chr16:85456242-85550373	17.2397	12.1096	-0.509587	0.02395	0.239009
D430019H16Rik	chr12:105453854-105493095	12.3746	4.97624	-1.31426	5e-05	0.00214475
D8Ertd82e	chr8:36094826-36147787	7.71133	5.64402	-0.450255	0.0415	0.334485
Dapk1	chr13:60601945-60763191	27.7255	19.45	-0.511442	0.0041	0.0711679
Dbn1	chr13:55473426-55488076	12.7058	7.98381	-0.670339	0.0038	0.067252
Dchs1	chr7:105752987-105787550	2.08258	1.36409	-0.610431	0.02015	0.211425
Dclk1	chr3:55242524-55539068	6.51896	4.42919	-0.5576	0.01355	0.165185
Dctn3	chr4:41714796-41723163	46.8067	32.7893	-0.513489	0.0219	0.225303
Degs1	chr1:182275768-182282759	168.807	122.459	-0.46307	0.0211	0.218315
Dennd5a	chr7:109893779-109960422	26.0363	20.1174	-0.37208	0.03835	0.317592
Dgke	chr11:89037580-89060748	11.3719	8.47636	-0.423953	0.0294	0.267453
Dhrs3	chr4:144892825-144927645	122.11	80.707	-0.597414	0.0012	0.0299503
Disp2	chr2:118779717-118795175	2.31487	0.446712	-2.37351	5e-05	0.00214475
Dmpk	chr7:19083847-19093820	55.6056	43.0454	-0.369371	0.04895	0.373365
Dnajb4	chr3:152183869-152210083	44.6759	34.3394	-0.379632	0.03505	0.30049
Dnase1l3	chr14:7965188-7994182	1.85983	0.704853	-1.39978	0.00645	0.0985728
Dock8	chr19:24999527-25202432	6.64478	1.99326	-1.73709	5e-05	0.00214475
Dok2	chr14:70774379-70778494	12.6171	7.72006	-0.708692	0.0118	0.147547
Dopey1	chr9:86467152-86571842	4.51303	3.25082	-0.473291	0.0437	0.346262
Dopey2	chr16:93711905-93810588	6.90918	4.88548	-0.500014	0.016	0.183558
Dpt	chr1:164796730-164824266	324.637	206.115	-0.655376	0.00105	0.0269507
Dpysl3	chr18:43320977-43438286	13.5471	8.7804	-0.625627	0.0009	0.0241284
Dse	chr10:34151391-34207551	26.2089	19.8288	-0.402459	0.0269	0.254785
Dst	chr1:33908223-34308662	24.4003	15.7515	-0.631407	0.0084	0.117842
Dtx4	chr19:12466334-12501996	13.2965	9.15419	-0.538539	0.0053	0.0856529
Duoxa1	chr2:122303547-122313730	2.19718	0.194068	-3.50102	0.0042	0.0728038
Dusp10	chr1:184034459-184075636	18.6794	7.33526	-1.34853	5e-05	0.00214475
Dusp3	chr11:101971142-101984791	110.336	71.8943	-0.617955	0.0021	0.0446612
Dusp8	chr7:142079485-142095284	3.4652	2.26878	-0.611019	0.04115	0.332936
Dusp9	chrX:73639439-73643514	4.26462	1.69051	-1.33496	0.0026	0.051568
Dynll1	chr5:115297108-115300990	23.2148	16.6445	-0.479998	0.01995	0.210023
E2f1	chr2:154559398-154569892	5.09442	3.19945	-0.671092	0.03695	0.310468
Ebf1	chr11:44618098-45008096	60.5549	42.2743	-0.518463	0.0077	0.111867
Ece1	chr4:137862235-137965229	54.692	42.3051	-0.370497	0.04825	0.370258
Edem1	chr6:108828639-108859356	37.838	25.9383	-0.544754	0.00345	0.0630871
Eef1e1	chr13:38645689-38659028	17.909	11.6769	-0.617032	0.04165	0.335267
Eepd1	chr9:25481595-25604110	165.265	124.719	-0.4061	0.042	0.337226
Efr3b	chr12:3962552-4038915	2.73482	1.60371	-0.770028	0.0102	0.132926
Egfr	chr11:16752201-16913907	19.0941	11.1918	-0.770685	0.0002	0.00703
Ehd3	chr17:73804839-73832093	39.3691	12.7196	-1.63001	5e-05	0.00214475
Eln	chr5:134702594-134747254	23.9762	17.7396	-0.434631	0.0207	0.215587
Emc2	chr15:43477227-43527777	34.9443	25.3369	-0.463814	0.0337	0.291682
Emcn	chr3:137341076-137431069	14.9534	9.70404	-0.623817	0.02565	0.248907
Emilin2	chr17:71252174-71310965	44.9813	25.4286	-0.822875	5e-05	0.00214475
Emp1	chr6:135362929-135383173	323.034	133.563	-1.27417	5e-05	0.00214475
Enc1	chr13:97241103-97253040	25.293	16.7695	-0.592903	0.00105	0.0269507
Endou	chr15:97711017-97731405	7.82516	3.82552	-1.03247	0.0019	0.0415244
Epb4.1l2	chr10:25359796-25523518	162.886	118.561	-0.458235	0.04125	0.333319
Epdr1	chr13:19591706-19619830	13.6056	8.71734	-0.642243	0.00605	0.0942817
Epn2	chr11:61517247-61579687	32.311	20.6541	-0.645593	0.00045	0.0139909
Erg	chr16:95359167-95586593	16.7664	12.5688	-0.415726	0.0366	0.308552
Esyt1	chr10:128510248-128525859	23.9834	15.7483	-0.606837	0.0009	0.0241284
Etl4	chr2:20289911-20810535	10.3308	7.65776	-0.43196	0.0187	0.201903
Etohi1	chr2:178023282-178035859	24.7238	17.8695	-0.468399	0.04795	0.368403
Etv5	chr16:22381311-22439570	5.82553	3.87124	-0.589592	0.02575	0.249114
Ext1	chr15:53068259-53346183	27.3842	19.7328	-0.472746	0.01035	0.134465
F730043M19Rik	chr12:33111709-33147586	1.54974	0.350727	-2.14361	0.0284	0.26347
Fads3	chr19:10041546-10059671	183.282	115.107	-0.671098	0.00325	0.0604787
Fam101b	chr11:76019193-76027782	63.0882	47.6962	-0.403496	0.028	0.261292
Fam102b	chr3:108970995-109027607	64.5996	37.4476	-0.786653	0.0001	0.00390556
Fam105a	chr15:27655069-27681542	5.07611	3.23516	-0.649885	0.0402	0.327554
Fam114a1	chr5:64970073-65041901	20.536	13.1838	-0.639392	0.00135	0.032354
Fam124a	chr14:62555735-62608485	15.7224	10.4156	-0.594071	0.0035	0.0634513
Fam129b	chr2:32876132-32961255	31.2394	22.8214	-0.452977	0.03065	0.274873
Fam198b	chr3:79885928-79946278	24.1546	12.1646	-0.98961	5e-05	0.00214475
Fam214a	chr9:74953051-75032468	96.5606	49.7267	-0.957415	5e-05	0.00214475
Fam217a	chr13:34909962-34919992	9.35146	5.65843	-0.72479	0.00925	0.125187
Fam26e	chr10:34037595-34109815	5.85637	3.30846	-0.823847	0.02985	0.269994
Fam49a	chr12:12262137-12392475	19.2141	10.5992	-0.858212	5e-05	0.00214475
Fam83a	chr15:57985901-58010702	12.0417	4.37913	-1.45932	5e-05	0.00214475
Fbln5	chr12:101746563-101819119	17.4174	11.8686	-0.553374	0.0025	0.0502143
Fbn1	chr2:125300592-125506438	21.4954	12.0327	-0.83706	5e-05	0.00214475
Fbxo30	chr10:11281328-11297969	8.31329	6.22566	-0.417192	0.04435	0.350097
Fcer1g	chr1:171229570-171234349	61.2091	42.2204	-0.535806	0.02445	0.241522
Fermt2	chr14:45458790-45530065	71.4448	42.823	-0.738445	5e-05	0.00214475
Fgf13	chrX:59062144-59585572	45.2338	13.9131	-1.70096	5e-05	0.00214475
Fgfr1	chr8:25518757-25575718	46.8147	32.2637	-0.537052	0.00335	0.0616147
Fhl1	chrX:56731759-56793346	247.236	129.477	-0.933192	5e-05	0.00214475
Filip1l	chr16:57301998-57606867	42.5895	30.8135	-0.466933	0.0096	0.128007
Fkbp14	chr6:54577603-54593128	17.3024	10.538	-0.715377	0.00095	0.0251492
Flna	chrX:74223459-74246534	31.3915	19.1544	-0.712696	0.00015	0.00548584
Flot1	chr17:35823355-35832787	12.3236	8.20572	-0.586718	0.03605	0.305748
Fmr1	chrX:68678539-68717961	122.815	51.6288	-1.25024	5e-05	0.00214475
Fndc3b	chr3:27416160-27710439	46.9637	26.9176	-0.802998	5e-05	0.00214475
Folh1	chr7:86718974-86775864	7.23161	4.1226	-0.810762	0.00485	0.0797038
Fosl2	chr5:32136470-32157839	18.9927	12.1418	-0.645462	0.00025	0.00841356
Foxo1	chr3:52268335-52350109	63.9425	37.988	-0.751229	0.0002	0.00703
Foxo3	chr10:42185784-42276742	11.1414	7.1277	-0.644416	0.00645	0.0985728
Foxp1	chr6:98925340-99435345	14.5392	10.7906	-0.430175	0.01615	0.183944
Fry	chr5:150259928-150497753	22.954	15.1511	-0.599323	0.00185	0.0411422
Fscn1	chr5:142960353-142973189	23.6288	17.0211	-0.473218	0.01455	0.172555
Fsd1l	chr4:53631469-53707009	4.34507	3.03209	-0.519066	0.0266	0.253461
Fstl1	chr16:37777053-37836516	125.868	85.2063	-0.562874	0.0074	0.108254
Fyn	chr10:39369797-39565374	11.9527	8.69392	-0.459263	0.02845	0.263741
Fzd4	chr7:89404364-89410110	224.469	109.924	-1.03001	5e-05	0.00214475
Fzd5	chr1:64730556-64737750	5.12234	3.1265	-0.712255	0.0017	0.0385516
Gab2	chr7:97081749-97308951	22.0121	16.1335	-0.448239	0.0138	0.166627
Gabrr2	chr4:33063110-33095865	2.4652	0.307715	-3.00204	0.00935	0.1256
Gadd45a	chr6:67035094-67080652	27.7754	17.5342	-0.663635	0.00825	0.117035
Galnt16	chr12:80518988-80603896	7.61228	4.95379	-0.619795	0.00905	0.123271
Gas7	chr11:67532996-67688992	29.0991	20.4634	-0.507928	0.00545	0.0874072
Gatm	chr2:122594471-122611277	3.95334	2.17543	-0.86177	0.02875	0.265237
Gcnt2	chr13:40859766-40960892	23.829	15.9255	-0.581377	0.0012	0.0299503
Gfod1	chr13:43195517-43304172	7.9639	5.74038	-0.472329	0.0162	0.184182
Gfpt2	chr11:49794153-49838620	17.6139	12.0902	-0.542877	0.00875	0.120876
Gfra2	chr14:70890105-70979840	5.71172	3.48427	-0.713071	0.0185	0.200599
Gja5	chr3:97032400-97053634	8.83778	6.3155	-0.484788	0.04185	0.336448
Gjc1	chr11:102799476-102819686	40.1414	21.697	-0.887593	5e-05	0.00214475
Glipr2	chr4:43957700-43979118	17.0256	9.71912	-0.80881	0.0011	0.0279506
Gltp	chr5:114669498-114690935	129.943	83.1622	-0.643882	0.00055	0.016261
Gm14420	chr2:177464740-177479194	93.4414	46.6795	-1.00127	5e-05	0.00214475
Gm5460	chr14:34041076-34046981	13.537	9.00942	-0.587398	0.0223	0.228489
Gm5627	chr9:102739646-102756685	7.88383	2.20808	-1.8361	0.0035	0.0634513
Gm6682	chr12:4782168-4783512	28.2844	16.902	-0.742816	0.0021	0.0446612
Gm6936	chr16:49980458-49997475	1.23764	0.144237	-3.10107	0.03515	0.301143
Gm7609	chr1:85199609-85213762	17.7845	5.82723	-1.60974	5e-05	0.00214475
Gm9696	chr3:59952307-59973594	2.61751	0.551882	-2.24576	0.00025	0.00841356
Gnao1	chr8:93810836-93969388	8.79633	4.37012	-1.00923	0.00025	0.00841356
Gnb4	chr3:32583526-32616535	17.6232	8.21578	-1.10101	5e-05	0.00214475
Gng10	chr4:59035154-59041899	44.4066	32.3585	-0.456627	0.0259	0.249421
Gng2	chr14:19872557-19977249	20.6364	13.208	-0.643785	0.0008	0.022347
Golim4	chr3:75876181-75956949	22.2033	15.6719	-0.502592	0.0057	0.0899349
Gpatch2l	chr12:86241876-86291368	15.7128	11.6409	-0.432731	0.02425	0.240674
Gpc1	chr1:92831684-92860196	21.0211	14.609	-0.524982	0.0067	0.101414
Gpc6	chr14:116925295-117979529	5.75951	4.03181	-0.514516	0.0165	0.186088
Gpnmb	chr6:49036516-49058182	4.93163	3.30403	-0.577836	0.0385	0.31821
Gpr132	chr12:112850874-112860916	4.18443	2.44357	-0.776042	0.0377	0.315096
Gpr137b-ps	chr13:12614063-12650395	13.262	9.15015	-0.535426	0.0141	0.169441
Gpr4	chr7:19212536-19224176	11.0682	7.53304	-0.55512	0.0163	0.184987
Gpx1	chr9:108339078-108340344	1150.68	795.244	-0.533016	0.03275	0.286596
Gramd4	chr15:86057693-86137636	23.052	16.5842	-0.475076	0.00955	0.127744
Grap	chr11:61653319-61672777	23.8777	16.3073	-0.550149	0.01365	0.166084
Grb14	chr2:64912480-65022766	2.78252	0.930473	-1.58036	0.00585	0.0917297
Grhl1	chr12:24572285-24617391	6.67062	4.62638	-0.527936	0.0491	0.374284
Grk5	chr19:60889747-61092555	6.85829	4.22452	-0.699062	0.01065	0.137375
H2-Ab1	chr17:34263225-34269418	106.898	81.1143	-0.398205	0.02705	0.255722
Hbb-bt	chr7:103812522-103813923	341.015	208.781	-0.707844	0.0004	0.0126857
Hdac9	chr12:34047580-34917095	5.29654	3.33091	-0.669137	0.01065	0.137375
Hecw2	chr1:53806872-54195034	2.16241	1.40277	-0.624363	0.01665	0.187113
Heg1	chr16:33684464-33768195	45.2365	28.5761	-0.662679	0.0004	0.0126857
Hfe	chr13:23703839-23710811	60.0309	34.4636	-0.800632	5e-05	0.00214475
Hif3a	chr7:17030991-17062427	4.7655	2.37343	-1.00565	0.0001	0.00390556
Higd1a	chr9:121848558-121858000	12.9693	8.70253	-0.57559	0.0247	0.243043
Hip1	chr5:135406517-135545122	36.6162	21.211	-0.78767	5e-05	0.00214475
Hipk1	chr3:103739813-103791563	50.1158	37.1252	-0.432869	0.0307	0.274931
Hipk2	chr6:38697838-38876190	22.0995	15.9468	-0.470749	0.0133	0.16245
Hipk3	chr2:104426480-104494489	91.992	57.2065	-0.685328	0.0046	0.0771995
Hist1h1c	chr13:23738805-23739531	164.111	121.891	-0.429087	0.0204	0.21334
Hist1h1e	chr13:23621775-23622558	17.7592	4.10571	-2.11287	0.00035	0.0113562
Hist1h2bc	chr13:23684197-23692480	421.934	264.726	-0.672515	0.00135	0.032354
Hist1h2be	chr13:23583668-23621124	72.2592	36.8525	-0.97142	0.0071	0.105326
Hist1h2bg	chr13:23571398-23571863	156.833	95.1235	-0.721353	0.00155	0.0359225
Hist1h4h	chr13:23531042-23531478	117.456	67.2375	-0.804778	0.00235	0.048118
Hist2h2aa1	chr3:96245455-96246052	221.581	83.7836	-1.40309	5e-05	0.00214475
Hivep2	chr10:13966377-14151378	12.7823	9.65673	-0.404542	0.0267	0.254031
Hmgcs1	chr13:119690349-119708260	87.3779	64.18	-0.445143	0.01925	0.205214
Hmgn3	chr9:83109940-83146607	32.9071	20.7422	-0.665831	0.0132	0.16201
Hn1l	chr17:24942468-24960623	39.9705	20.4232	-0.968725	5e-05	0.00214475
Hp	chr8:109575126-109579172	1632.9	1009.61	-0.693634	0.03615	0.306186
Hpgd	chr8:56294550-56321046	78.9251	53.9015	-0.550159	0.0037	0.0660364
Hr	chr14:70554054-70573548	7.62759	3.73701	-1.02934	5e-05	0.00214475
Hsdl2	chr4:59581561-59618694	78.7383	55.576	-0.502603	0.0054	0.0868254
Hspa12a	chr19:58795749-58860984	46.662	31.7557	-0.555233	0.004	0.0701053
Hspb1	chr5:135887917-135889563	115.592	67.9478	-0.766538	5e-05	0.00214475
Hspb7	chr4:141420777-141425310	59.1058	4.71559	-3.64779	5e-05	0.00214475
Hspg2	chr4:137468801-137570630	17.0144	10.6518	-0.675667	0.0002	0.00703
Htra1	chr7:130936201-130985658	97.8197	68.3545	-0.51709	0.00455	0.0768701
Htra3	chr5:35652024-35679780	174.836	123.424	-0.502375	0.015	0.176076
Htra4	chr8:25024926-25038962	6.62339	3.53028	-0.907788	0.00845	0.118281
Ifi205	chr1:174011996-174031755	40.6067	27.787	-0.547306	0.0073	0.107287
Ifngr1	chr10:19591956-19610225	236.465	171.178	-0.466132	0.0248	0.243572
Igfals	chr17:24878768-24882008	33.6227	25.4511	-0.401705	0.03435	0.295892
Igfbp4	chr11:99041258-99052643	729.412	474.646	-0.619882	0.0271	0.255722
Igfbp5	chr1:72858063-72874865	221.074	119.108	-0.892254	0.00365	0.0657
Il10ra	chr9:45253837-45269146	9.12128	6.603	-0.466115	0.03975	0.324933
Il1rl1	chr1:40429568-40465414	6.67555	4.00919	-0.735575	0.0022	0.0460145
Il1rn	chr2:24336858-24351491	2.08288	0.656218	-1.66633	0.0084	0.117842
Il6ra	chr3:89869322-89913162	20.3135	13.036	-0.639938	0.00125	0.0306541
Inf2	chr12:112588782-112615557	13.6591	10.1787	-0.424313	0.0277	0.259449
Insig2	chr1:121304351-121332589	61.6486	44.9858	-0.454598	0.0122	0.1515
Irak2	chr6:113638465-113695027	31.965	18.7665	-0.768331	5e-05	0.00214475
Irf4	chr13:30749256-30766927	9.65864	7.13623	-0.436657	0.0428	0.341482
Irs2	chr8:10986962-11054541	22.6648	15.7616	-0.52404	0.00475	0.0786734
Islr2	chr9:58196295-58208808	3.82354	2.17103	-0.816533	0.0116	0.145911
Itga1	chr13:114958079-115101964	9.12499	5.09185	-0.841633	0.0013	0.0314535
Itga5	chr15:103344284-103366748	7.45669	5.04114	-0.564786	0.01455	0.172555
Itga7	chr10:128933811-128960988	22.1662	16.9247	-0.38923	0.0472	0.364856
Itgb1	chr8:128685652-128733579	115.531	85.2968	-0.437718	0.0312	0.277641
Itih5	chr2:10153541-10256529	214.117	98.3844	-1.1219	0.00065	0.018651
Itpk1	chr12:102568581-102704869	21.9051	15.4689	-0.501901	0.0089	0.122016
Itpripl2	chr7:118485110-118491975	22.7909	17.587	-0.373949	0.04275	0.341299
Itsn1	chr16:91729369-91920579	10.6666	7.94464	-0.42505	0.03145	0.279276
Jade3	chrX:20425686-20519939	5.51476	2.6729	-1.04489	5e-05	0.00214475
Jup	chr11:100368854-100397790	42.2269	27.1663	-0.636347	0.0005	0.0151002
Kank3	chr17:33810521-33822914	26.8429	19.4845	-0.462213	0.01645	0.185856
Kcnb1	chr2:167095967-167188818	10.6318	7.7357	-0.458789	0.01205	0.150524
Kcnc3	chr7:44590884-44604751	7.36116	5.42462	-0.44041	0.03925	0.322094
Kcnh2	chr5:24319587-24351604	2.44202	1.2861	-0.92507	0.02825	0.26285
Kcnj14	chr7:45816465-45824747	3.68658	0.898237	-2.03711	0.00025	0.00841356
Kcnk6	chr7:29221926-29232522	5.5316	3.75066	-0.560552	0.0311	0.27714
Kcns3	chr12:11090200-11150842	39.5115	30.7206	-0.363064	0.04965	0.37576
Kirrel	chr3:87078590-87174747	43.4649	20.2405	-1.10261	5e-05	0.00214475
Klf14	chr6:30956019-30958990	7.4427	3.32097	-1.16422	0.0002	0.00703
Klf6	chr13:5861487-5870393	94.3976	60.3251	-0.645991	0.0013	0.0314535
Klhl13	chrX:23219269-23365082	23.7454	10.7406	-1.14457	5e-05	0.00214475
Klhl5	chr5:65131229-65168142	39.1805	25.7993	-0.602802	0.00105	0.0269507
Krt14	chr11:100203160-100207510	1.95802	0.457937	-2.09618	0.0095	0.12721
Krt79	chr15:101929330-101940324	4.86058	1.43315	-1.76194	0.0014	0.0331753
Lama4	chr10:38965513-39110188	11.4074	8.5168	-0.421589	0.02515	0.245751
Lamc1	chr1:153218920-153332786	57.654	43.5328	-0.405316	0.04395	0.34759
Laptm4b	chr15:34238024-34284295	82.2045	61.6855	-0.414286	0.02205	0.226478
Large	chr8:72814597-73352556	11.4202	8.2716	-0.465351	0.02875	0.265237
Lats2	chr14:57689660-57746123	24.8289	18.3485	-0.436362	0.0324	0.285309
Lbp	chr2:158306491-158332852	30.2408	14.8836	-1.02278	5e-05	0.00214475
Ldb2	chr5:44472131-44799746	9.48401	6.59949	-0.523141	0.0409	0.331762
Lep	chr6:29060219-29073876	1014.5	283.659	-1.83854	0.0023	0.0474783
Lgals1	chr15:78926723-78930465	352.212	251.551	-0.485592	0.0098	0.129311
Lgals3	chr14:47373858-47386167	43.9863	27.7373	-0.66523	0.00105	0.0269507
Lgr4	chr2:109917645-110014257	29.3166	21.9789	-0.415598	0.0226	0.229981
Lhfpl2	chr13:94057794-94195409	61.2534	35.7685	-0.776101	5e-05	0.00214475
Limch1	chr5:66745838-67057159	9.92997	6.97568	-0.509454	0.0092	0.124911
Lims2	chr18:31931505-31958619	107.102	63.3892	-0.756682	0.0003	0.00996378
Lin7a	chr10:107271829-107425143	1.76042	1.08588	-0.697049	0.04845	0.371342
Lmo1	chr7:109138563-109175207	14.3125	7.05296	-1.02097	0.00745	0.108859
Lmo4	chr3:144188528-144205255	112.733	78.5347	-0.52151	0.0055	0.087875
Lnpep	chr17:17527721-17624489	20.7021	14.909	-0.4736	0.01015	0.13241
Lox	chr18:52516058-52529867	39.18	19.6996	-0.991949	5e-05	0.00214475
Loxl2	chr14:69609474-69695834	16.3112	10.1447	-0.685138	0.0003	0.00996378
Lpgat1	chr1:191718022-191784257	219.455	111.756	-0.973571	0.0063	0.0974575
Lppr4	chr3:117319144-117360876	1.91975	0.415461	-2.20813	5e-05	0.00214475
Lrp11	chr10:7589798-7625477	5.58455	3.43739	-0.700128	0.0148	0.174701
Lrrc3	chr10:77897574-77902536	8.39624	5.09258	-0.721348	0.00255	0.0508954
Lypd6b	chr2:49787684-49948846	2.2001	0.964257	-1.19008	0.0323	0.285024
Mageb18	chrX:92118877-92599572	1.7733	0.582006	-1.60733	0.01785	0.196412
Mall	chr2:127704388-127729897	11.1316	6.34526	-0.810908	0.0045	0.0764336
Maml2	chr9:13619987-13709533	16.7463	10.5234	-0.670242	0.0009	0.0241284
Maoa	chrX:16619696-16687812	13.5271	8.24578	-0.714122	0.00045	0.0139909
Map1a	chr2:121289600-121351013	6.72847	2.50455	-1.42572	0.01175	0.147358
Map4	chr9:109931772-110083954	53.6914	31.4684	-0.770787	0.0001	0.00390556
Map4k4	chr1:39900911-40026310	28.2833	21.2069	-0.415414	0.023	0.231906
Map7d1	chr4:126232166-126256319	29.2435	21.0914	-0.471466	0.011	0.140742
Matn2	chr15:34306679-34436240	14.7107	10.9536	-0.425466	0.0326	0.286075
Mbnl2	chr14:120275667-120431698	88.7557	65.3021	-0.442709	0.0231	0.232544
Mc2r	chr18:68406897-68429320	43.4197	30.2925	-0.519386	0.008	0.114646
Mcam	chr9:44134656-44142726	127.727	92.4078	-0.466978	0.01525	0.177856
Mcc	chr18:44425058-44812182	6.2256	4.18259	-0.573816	0.00515	0.0837636
Mcf2l	chr8:12915891-13020509	12.563	8.50574	-0.562667	0.00445	0.0758899
Mdfic	chr6:15720659-15802169	48.1383	26.7267	-0.848901	5e-05	0.00214475
Mertk	chr2:128698995-128802188	17.128	12.3874	-0.467482	0.0162	0.184182
Mest	chr6:30733504-30896794	143.531	57.0845	-1.33019	5e-05	0.00214475
Metrn	chr17:25794569-25797045	16.47	6.44091	-1.3545	5e-05	0.00214475
Mfap5	chr6:122513674-122529287	38.9693	28.477	-0.452539	0.02395	0.239009
Mfge8	chr7:79133766-79149060	189.689	105.373	-0.848135	5e-05	0.00214475
Mia3	chr1:183326234-183369565	19.6119	15.124	-0.374896	0.0367	0.309189
Mical2	chr7:112225834-112355194	5.41588	3.4376	-0.655794	0.00405	0.0705905
Mid2	chrX:140678026-140767715	14.6244	11.001	-0.410739	0.0258	0.249407
Mink1	chr11:70562879-70614482	6.60001	4.70801	-0.487351	0.0326	0.286075
Mki67	chr7:135689786-135716379	1.8765	1.00343	-0.903099	0.0035	0.0634513
Mlxip	chr5:123394796-123457931	21.3849	16.2895	-0.392656	0.0303	0.272894
Mmp12	chr9:7347372-7360461	2.30346	0.47176	-2.28768	0.0002	0.00703
Mmp28	chr11:83441874-83462961	19.537	13.8666	-0.494593	0.0191	0.204304
Mnda	chr1:173896339-173913046	26.7154	19.8981	-0.42504	0.0429	0.341849
Mogat2	chr7:99219082-99238611	5.39645	1.96661	-1.4563	0.0043	0.0738293
Morc4	chrX:139821633-139871654	22.3138	17.2717	-0.369521	0.04765	0.366989
Mpdz	chr4:81278497-81442815	13.8644	8.32272	-0.736262	5e-05	0.00214475
Mrc1	chr2:14229412-14332023	27.3602	20.3026	-0.43042	0.01605	0.183798
Mrc2	chr11:105292644-105351145	6.00431	2.06546	-1.53954	5e-05	0.00214475
Msn	chrX:96096043-96168553	134	85.2858	-0.651851	0.0019	0.0415244
Mt1	chr8:94179087-94180327	172.234	111.158	-0.631763	0.0023	0.0474783
Mt2	chr8:94172616-94173567	119.867	48.2576	-1.3126	5e-05	0.00214475
Mtap7d3	chrX:56797951-56822325	2.9497	1.59202	-0.889714	0.0323	0.285024
Mturn	chr6:54681622-54703855	52.1016	24.032	-1.11637	5e-05	0.00214475
Mustn1	chr14:30879255-30881610	31.7983	18.5134	-0.780381	0.00125	0.0306541
Mxra8	chr4:155839678-155844102	58.7819	31.6922	-0.891244	5e-05	0.00214475
Myadm	chr7:3289036-3299349	191.706	138.613	-0.467828	0.0263	0.252121
Mycbp2	chr14:103113409-103346800	17.2014	9.08793	-0.9205	5e-05	0.00214475
Myl12a	chr17:70993791-71002533	167.847	104.128	-0.688788	0.0005	0.0151002
Mylk	chr16:34784948-35002434	47.2127	29.8299	-0.662416	0.00075	0.0212315
Myo10	chr15:25622548-25813671	8.10567	5.38706	-0.589433	0.0028	0.0547623
Myo1f	chr17:33555705-33607764	1.4076	0.663802	-1.08442	0.02895	0.265533
Nap1l1	chr10:111473190-111498150	52.3552	31.9513	-0.712458	0.0001	0.00390556
Nav1	chr1:135434578-135585355	19.2496	13.7767	-0.482594	0.009	0.122854
Ncoa7	chr10:30645580-30803107	8.36165	5.5746	-0.584919	0.0225	0.229609
Ndn	chr7:62348275-62349927	64.9933	32.0181	-1.0214	5e-05	0.00214475
Ndrg2	chr14:51905269-51913488	212.844	114.85	-0.89004	5e-05	0.00214475
Nedd8	chr14:55662265-55671906	172.508	126.929	-0.442641	0.0184	0.200201
Nedd9	chr13:41309914-41487360	21.6461	13.5825	-0.672359	0.0002	0.00703
Nek6	chr2:38511695-38587490	24.7565	11.0191	-1.1678	5e-05	0.00214475
Nes	chr3:87971091-87980451	11.715	8.65727	-0.436368	0.0221	0.226624
Nexn	chr3:152236982-152266320	6.47473	3.88713	-0.736113	0.0174	0.193479
Nid1	chr13:13437600-13512275	250.41	149.218	-0.746875	0.0143	0.171032
Nid2	chr14:19751255-19823823	18.0394	10.3555	-0.800757	0.00645	0.0985728
Nln	chr13:104023437-104109614	14.817	11.0441	-0.423976	0.02975	0.269994
Nnat	chr2:157556360-157566361	2116.37	778.638	-1.44257	0.002	0.0432615
Nol3	chr8:105276445-105289528	21.3317	14.4288	-0.56405	0.00495	0.0811364
Notch4	chr17:34564293-34588543	6.92106	4.75481	-0.541603	0.0093	0.125461
Nov	chr15:54745926-54753761	15.041	7.54344	-0.995608	0.0001	0.00390556
Nox4	chr7:87246647-87398708	1.59686	0.784924	-1.02461	0.03115	0.277391
Npat	chr9:53537045-53575627	5.01503	3.72423	-0.429316	0.0464	0.361098
Npr3	chr15:11839894-11907390	424.62	154.929	-1.45457	0.01675	0.187903
Nrarp	chr2:25180756-25183332	22.9929	12.6006	-0.867694	5e-05	0.00214475
Nrip2	chr6:128399764-128408935	9.59879	2.15826	-2.15299	5e-05	0.00214475
Nrp1	chr8:128359071-128505475	71.2203	52.3947	-0.442868	0.0259	0.249421
Nrp2	chr1:62703315-62818692	12.5468	9.68755	-0.373111	0.0434	0.344532
Ntrk2	chr13:58806567-59133970	50.9782	34.357	-0.569274	0.00405	0.0705905
Oas1c	chr5:120800197-120812514	3.0265	1.6872	-0.843023	0.04665	0.362153
Oas2	chr5:120730331-120749848	6.38048	4.19922	-0.603543	0.0169	0.189418
Olfm1	chr2:28193091-28230736	56.0159	31.5807	-0.826793	5e-05	0.00214475
Olfml3	chr3:103735392-103738001	25.8541	15.1321	-0.772781	0.0019	0.0415244
Oraov1	chr7:144915192-144921137	18.2129	13.3361	-0.449628	0.04405	0.347946
Orm1	chr4:63344564-63348162	39.9002	24.3395	-0.713094	0.0098	0.129311
Osmr	chr15:6813575-6874313	18.2895	13.8146	-0.404828	0.0257	0.249011
Ostf1	chr19:18580362-18631813	24.4853	17.1613	-0.512755	0.01595	0.183316
Oxct1	chr15:4020109-4155344	127.521	91.5964	-0.477377	0.0189	0.203195
Oxtr	chr6:112473682-112489808	27.8177	12.8825	-1.1106	5e-05	0.00214475
P2rx1	chr11:72999143-73015197	1.63481	0.579622	-1.49594	0.02095	0.217118
P2ry1	chr3:61002783-61008982	7.47289	4.78087	-0.644393	0.01	0.131266
P3h1	chr4:119232913-119248977	7.42115	4.63398	-0.679392	0.01105	0.140954
Pabpc1	chr15:36595656-36608973	129.604	95.7735	-0.436416	0.0298	0.269994
Pabpc1l	chr2:164025222-164050538	2.09737	0.789888	-1.40886	0.0109	0.139745
Pag1	chr3:9687480-9833679	7.96031	5.68089	-0.486708	0.0118	0.147547
Palld	chr8:61511427-61902694	23.3602	10.4184	-1.16492	5e-05	0.00214475
Palmd	chr3:116918260-116984406	185.429	93.7866	-0.983412	5e-05	0.00214475
Pam	chr1:97821092-98095632	23.9685	15.0177	-0.674474	0.0001	0.00390556
Pamr1	chr2:102550019-102643040	8.2126	5.47864	-0.58402	0.02865	0.265012
Paqr7	chr4:134496759-134510237	17.9565	11.95	-0.587497	0.00215	0.0453435
Paqr9	chr9:95559815-95562121	35.0431	19.3349	-0.857923	5e-05	0.00214475
Parp3	chr9:106470351-106476651	54.1398	39.308	-0.461867	0.00935	0.1256
Parva	chr7:112427704-112591688	79.3246	59.983	-0.403214	0.03655	0.308552
Pcbd1	chr10:61089329-61094329	29.1084	13.1337	-1.14817	0.00035	0.0113562
Pcdh1	chr18:38196692-38209762	11.4309	8.62813	-0.405825	0.0496	0.375606
Pcdh12	chr18:38267090-38284401	2.66148	1.66263	-0.678764	0.02985	0.269994
Pcolce2	chr9:95637626-95695551	18.9409	12.2486	-0.628885	0.0069	0.103574
Pde2a	chr7:101421689-101512829	32.7815	24.1048	-0.443561	0.0127	0.156786
Pde7a	chr3:19223107-19311322	20.787	12.9424	-0.683575	0.00035	0.0113562
Pdgfb	chr15:79995874-80014808	23.7307	15.206	-0.642117	0.00085	0.0232812
Pdgfrb	chr18:61045148-61085067	14.5638	11.161	-0.383927	0.0416	0.335077
Pdk4	chr6:5483349-5496278	74.9628	33.4158	-1.16565	5e-05	0.00214475
Pdzd2	chr15:12357052-12592556	37.4103	26.0634	-0.52141	0.0146	0.172985
Pdzrn3	chr6:101149605-101377897	29.775	22.6051	-0.397454	0.02835	0.263393
Pea15a	chr1:172196727-172206781	139.13	94.0485	-0.564956	0.0033	0.0611394
Peak1	chr9:56201127-56418050	15.3038	10.6768	-0.519416	0.00505	0.0824551
Pecam1	chr11:106654211-106715281	79.0917	58.6018	-0.432582	0.01755	0.194464
Peg10	chr6:4747304-4760516	9.7254	2.51867	-1.94909	5e-05	0.00214475
Peg3	chr7:6705958-6730419	44.0188	23.4167	-0.91058	5e-05	0.00214475
Pfkfb4	chr9:108991900-109032225	7.71839	4.87093	-0.664103	0.0101	0.131894
Pgm2l1	chr7:100227605-100278872	4.64021	2.91786	-0.669281	0.0029	0.0559399
Phf8	chrX:151520670-151633857	21.5735	11.5604	-0.900064	5e-05	0.00214475
Pigz	chr16:31933849-31946046	4.05132	2.15512	-0.910627	0.02235	0.228631
Pkia	chr3:7366602-7445365	23.2872	13.4609	-0.790765	5e-05	0.00214475
Pkp2	chr16:16213343-16272712	29.8046	14.0616	-1.08378	5e-05	0.00214475
Pla2g2d	chr4:138775733-138782143	19.4298	9.94725	-0.965905	5e-05	0.00214475
Plagl1	chr10:13090786-13131695	88.6432	50.2369	-0.819263	0.0002	0.00703
Plce1	chr19:38524195-38785100	5.11516	3.11631	-0.714941	0.0009	0.0241284
Plekha2	chr8:25039142-25101811	27.1889	15.9627	-0.768308	5e-05	0.00214475
Plod3	chr5:136982199-136996646	11.3024	7.87252	-0.521733	0.02655	0.253461
Plxna2	chr1:194619827-194816868	11.7185	7.44497	-0.654455	0.00045	0.0139909
Plxnd1	chr6:115954809-115995005	9.89862	7.0045	-0.498944	0.00815	0.115877
Podxl2	chr6:88842556-88874044	5.75947	2.5806	-1.15823	0.00575	0.0906108
Polr2a	chr11:69733997-69758633	30.571	23.6195	-0.372185	0.0434	0.344532
Popdc2	chr16:38362188-38378216	6.98377	4.27125	-0.709347	0.02715	0.256003
Postn	chr3:54361105-54391041	20.3508	12.4152	-0.712978	0.0004	0.0126857
Ppap2b	chr4:105157345-105232767	127.341	93.759	-0.441669	0.02775	0.259725
Ppic	chr18:53406339-53418007	45.7773	31.5281	-0.537995	0.00775	0.112207
Ppp1r3d	chr2:178411204-178414463	9.21918	5.33322	-0.789631	0.00125	0.0306541
Pqlc3	chr12:16988646-17000118	42.98	33.254	-0.370138	0.0455	0.355186
Prelp	chr1:133910302-133921401	653.745	209.801	-1.63971	0.0003	0.00996378
Prex2	chr1:10993463-11303682	16.7615	11.1008	-0.594489	0.00115	0.0289306
Prkag3	chr1:74738920-74748955	5.32427	0.747456	-2.83252	5e-05	0.00214475
Prkcdbp	chr7:105480614-105482197	547.494	252.796	-1.11487	5e-05	0.00214475
Prnp	chr2:131909926-131956131	408.514	275.044	-0.570724	0.0167	0.187508
Prps1	chrX:140456601-140476140	42.3774	29.3584	-0.529519	0.00475	0.0786734
Prr16	chr18:51117896-51304641	28.8896	21.1603	-0.449191	0.0199	0.210021
Prr32	chrX:45090902-45092790	84.108	16.9114	-2.31425	5e-05	0.00214475
Prrg3	chrX:71962623-71972722	50.2129	31.3471	-0.679725	0.00025	0.00841356
Ptchd4	chr17:42315945-42507741	3.95807	1.68065	-1.23577	5e-05	0.00214475
Ptger4	chr15:5233397-5244187	7.42383	5.15189	-0.527063	0.038	0.315934
Ptgfr	chr3:151798608-151837528	2.54067	1.39139	-0.868677	0.02005	0.210725
Ptpra	chr2:130450276-130563749	14.656	10.4253	-0.491406	0.01515	0.177672
Ptprb	chr10:116301372-116389538	36.4834	24.2928	-0.586711	0.0043	0.0738293
Ptpre	chr7:135537822-135686294	4.93403	3.45223	-0.515238	0.0327	0.286555
Ptprm	chr17:66666846-67354459	10.4192	7.63929	-0.447734	0.02165	0.222912
Ptx3	chr3:66053556-66296837	4.55756	0.787895	-2.53219	0.0017	0.0385516
Pvr	chr7:19903576-19921143	16.8776	12.1644	-0.472448	0.0212	0.218992
Pxdc1	chr13:34627839-34652681	35.0973	18.0546	-0.95899	5e-05	0.00214475
Pxdn	chr12:29938034-30017658	90.1283	55.9762	-0.687168	0.00125	0.0306541
Rab9b	chrX:136858149-136868540	3.88845	1.29438	-1.58694	0.00025	0.00841356
Rad50	chr11:53649517-53707319	12.5115	6.89722	-0.859166	5e-05	0.00214475
Ramp2	chr11:101246332-101248250	58.1914	37.4768	-0.634809	0.0047	0.078255
Ranbp3l	chr15:8967947-9067333	1.50307	0.536181	-1.48712	0.0093	0.125461
Ranbp9	chr13:43398374-43480973	33.3367	22.0612	-0.595599	0.01035	0.134465
Rap1gap2	chr11:74383481-74590158	14.5955	5.93603	-1.29796	5e-05	0.00214475
Rapgef3	chr15:97744768-97767666	10.4488	6.24528	-0.742497	0.0011	0.0279506
Raph1	chr1:60483183-60566765	6.19086	4.59944	-0.428681	0.0288	0.265237
Rasgrf2	chr13:91880405-91988042	13.8732	9.10725	-0.60721	0.00155	0.0359225
Rasip1	chr7:45627535-45639092	16.3692	11.5496	-0.503143	0.01325	0.162152
Rbm28	chr6:29123571-29164724	26.6033	15.1311	-0.814089	5e-05	0.00214475
Rbm46	chr3:82836521-82876483	2.28458	0.954186	-1.25959	0.0059	0.092285
Rbms3	chr9:116572745-117629913	15.4753	11.3743	-0.444191	0.0138	0.166627
Reep5	chr18:34344884-34373415	162.247	100.786	-0.6869	0.0007	0.019995
Ret	chr6:118151746-118197744	3.55488	2.1477	-0.72701	0.00595	0.0928376
Retnla	chr16:48842550-48844461	603.252	443.878	-0.442596	0.01885	0.20283
Rexo2	chr9:48468512-48480611	67.7409	50.5082	-0.423509	0.02925	0.267191
Rgs1	chr1:144244667-144249104	2.57382	0.696568	-1.88557	0.01595	0.183316
Rgs5	chr1:169655499-169693526	126.701	83.5866	-0.60009	0.00165	0.0378931
Rhoc	chr3:104789032-104794459	100.339	77.6855	-0.369161	0.04295	0.342032
Rian	chr12:109603943-109661711	4.831	2.57238	-0.90922	0.0051	0.0830571
Ric3	chr7:109010878-109083324	20.5196	10.6695	-0.943512	5e-05	0.00214475
Rnasel	chr1:153749424-153764221	28.4043	20.9684	-0.437889	0.01665	0.187113
Rnd1	chr15:98669203-98677461	2.88806	1.31757	-1.13222	0.0229	0.231082
Rnd3	chr2:51130437-51149111	27.0702	18.9908	-0.511405	0.0069	0.103574
Rnf11	chr4:109452855-109476505	234.305	174.573	-0.424554	0.0366	0.308552
Rnf125	chr18:20944623-20983848	25.1759	16.3251	-0.62495	0.01005	0.131513
Robo4	chr9:37402044-37414022	16.9203	11.1862	-0.597038	0.00215	0.0453435
Rock2	chr12:16894976-16988274	43.1161	28.2455	-0.610205	0.00205	0.0439673
Rp2h	chrX:20364479-20405653	14.5119	10.6131	-0.451393	0.0183	0.1998
Rprml	chr11:103649507-103650580	23.4757	10.9284	-1.10308	0.0004	0.0126857
Rps6ka3	chrX:159255780-159368244	66.2603	45.4168	-0.544919	0.0083	0.117088
Rras	chr7:45018005-45021644	119.912	82.6932	-0.53613	0.0037	0.0660364
Rsad2	chr12:26442741-26456452	10.7451	8.06127	-0.414598	0.04955	0.375606
Rsu1	chr2:13076965-13271415	65.0738	41.9865	-0.632151	0.0005	0.0151002
Rtn2	chr7:19282622-19296164	18.3018	10.3134	-0.827472	0.00755	0.110193
Rtn4rl1	chr11:75193991-75267762	29.4684	19.7013	-0.580872	0.00255	0.0508954
S100a10	chr3:93555115-93564645	507.13	344.014	-0.559889	0.00255	0.0508954
S100a11	chr3:93520494-93526288	898.673	438.24	-1.03608	5e-05	0.00214475
S100a6	chr3:90612892-90614414	89.794	66.2839	-0.437961	0.02985	0.269994
S100b	chr10:76253834-76261319	2.00826	0.582093	-1.78663	0.0228	0.230624
S1pr1	chr3:115710431-115715055	91.2221	68.4158	-0.415055	0.0253	0.246646
S1pr3	chr13:51408616-51422797	9.05524	6.5859	-0.459371	0.0299	0.270253
Samd4	chr14:46882963-47116161	4.34772	2.86147	-0.603504	0.0129	0.15879
Sash1	chr10:8722217-8886070	39.2114	22.5455	-0.798435	5e-05	0.00214475
Sec23a	chr12:58958382-59012017	11.6595	8.4233	-0.469047	0.01895	0.203387
Sec24d	chr3:123267494-123365636	10.8	7.18473	-0.588019	0.0061	0.0949439
Sec31a	chr5:100361647-100416234	20.2764	15.5325	-0.384508	0.03485	0.298978
Sema3c	chr5:17574814-17730267	36.7313	25.0505	-0.552168	0.0028	0.0547623
Sema6d	chr2:124089967-124667789	13.3779	9.87821	-0.43753	0.01915	0.204666
Sept11	chr5:93093455-93174958	14.5201	10.8679	-0.417984	0.02485	0.243572
Sept8	chr11:53519734-53544096	30.0678	20.8659	-0.52707	0.0032	0.0600783
Sept9	chr11:117199659-117362325	43.861	27.8122	-0.657224	0.00015	0.00548584
Sepw1	chr7:15917206-15922371	219.055	161.374	-0.440886	0.0142	0.170158
Serpina3c	chr12:104146905-104153872	154.645	103.701	-0.576528	0.00155	0.0359225
Serpina3n	chr12:104406706-104414329	335.377	204.888	-0.710947	0.00275	0.0542033
Serpinb9	chr13:33004539-33017955	18.2205	13.8863	-0.391897	0.04215	0.337787
Serpine1	chr5:137061504-137072272	21.1604	8.74502	-1.27483	5e-05	0.00214475
Serpinf1	chr11:75410027-75422623	34.3084	19.4782	-0.816699	0.00035	0.0113562
Serpinh1	chr7:99345373-99353239	265.38	173.025	-0.617078	0.0032	0.0600783
Sesn2	chr4:132492805-132510456	9.3374	5.35401	-0.802402	0.00315	0.0595816
Setd7	chr3:51515316-51567116	35.8589	26.209	-0.45227	0.01525	0.177856
Sez6l	chr5:112419149-112577198	1.60768	0.864493	-0.895057	0.0252	0.24605
Sfrp5	chr19:42197969-42202252	186.373	11.6729	-3.99695	5e-05	0.00214475
Sgcd	chr11:46978781-47379302	15.461	8.63494	-0.840374	0.004	0.0701053
Sgce	chr6:4674348-4747204	18.1573	11.1772	-0.699989	0.00405	0.0705905
Sgms1	chr19:32122725-32388454	35.9709	28.0201	-0.360366	0.04685	0.362815
Sgol2a	chr1:57985338-58026277	1.36113	0.62367	-1.12595	0.0259	0.249421
Sh3bgrl	chrX:109095405-109162467	355.777	243.464	-0.547264	0.0366	0.308552
Sh3pxd2b	chr11:32347809-32428183	8.9839	5.66167	-0.666115	0.00085	0.0232812
Shank3	chr15:89499855-89560260	19.3418	14.9225	-0.37423	0.0388	0.319437
Sipa1l1	chr12:82170014-82451784	8.32873	6.21217	-0.423	0.0271	0.255722
Slc11a1	chr1:74375201-74386051	8.53642	5.49681	-0.635036	0.02375	0.237951
Slc13a3	chr2:165405293-165473197	1.39997	0.557065	-1.32948	0.017	0.189866
Slc1a1	chr19:28835164-28913960	4.33983	2.89348	-0.584834	0.04515	0.353545
Slc25a24	chr3:109123147-109168409	18.3641	13.7254	-0.420031	0.02805	0.261566
Slc25a25	chr2:32414485-32455476	25.4477	13.9506	-0.867207	5e-05	0.00214475
Slc2a10	chr2:165503895-165519917	3.99487	2.45997	-0.699508	0.0315	0.279328
Slc35e4	chr11:3907020-3914664	12.7502	7.40905	-0.783164	0.001	0.0262531
Slc40a1	chr1:45908068-45925594	12.0792	7.32267	-0.72208	0.00155	0.0359225
Slc43a3	chr2:84936644-84958509	103.819	75.2605	-0.464109	0.0122	0.1515
Slc4a7	chr14:14703023-14799943	10.7678	7.09906	-0.601021	0.0011	0.0279506
Slc5a7	chr17:54273588-54299034	11.2531	0.687438	-4.03295	5e-05	0.00214475
Slc6a13	chr6:121300294-121337718	11.1827	7.04635	-0.666325	0.0114	0.144256
Slc7a8	chr14:54722213-54781886	24.1486	10.8115	-1.15938	5e-05	0.00214475
Slc8a1	chr17:81373103-81738387	2.53851	1.58873	-0.676108	0.00115	0.0289306
Slc8b1	chr5:120511190-120534024	20.2122	14.0326	-0.526439	0.0096	0.128007
Slc9b2	chr3:135307698-135342767	1.33832	0.299329	-2.16061	0.0113	0.143277
Slit3	chr11:35121454-35708507	9.86476	7.06963	-0.480649	0.01645	0.185856
Sncg	chr14:34370272-34374669	1103.33	474.875	-1.21624	5e-05	0.00214475
Snrk	chr9:122117264-122169702	104.631	75.0896	-0.478629	0.01765	0.195401
Snta1	chr2:154376312-154408084	32.6473	20.9668	-0.638855	0.00105	0.0269507
Sod3	chr5:52363802-52369738	454.76	263.093	-0.789532	0.00145	0.0341046
Soga1	chr2:157010440-157079265	9.75837	7.25366	-0.42793	0.016	0.183558
Sox17	chr1:4490926-4497354	13.6703	9.7719	-0.484333	0.02115	0.218654
Spaca1	chr4:34024870-34050067	2.44519	0.806198	-1.60074	0.0289	0.265385
Spata6	chr4:111720008-111829140	14.5832	10.3278	-0.497774	0.0266	0.253461
Spg20	chr3:55112106-55137332	17.831	12.3608	-0.528619	0.00725	0.106925
Sprtn	chr8:124897884-124903813	11.0018	7.47995	-0.55664	0.03235	0.285067
Spry4	chr18:38586263-38601268	11.7025	6.86061	-0.770411	0.0001	0.00390556
Sptan1	chr2:29965558-30031450	21.7294	14.7626	-0.557703	0.0021	0.0446612
Sptbn1	chr11:30099393-30219772	221.276	115.704	-0.935408	0.0088	0.121434
Srgn	chr10:62494426-62507755	93.5716	71.31	-0.391967	0.03965	0.324325
Srpx2	chrX:133908423-133932446	11.297	3.31139	-1.77043	5e-05	0.00214475
Ssc5d	chr7:4925842-4944797	5.59649	3.74092	-0.581128	0.02065	0.215587
Ssh2	chr11:77216423-77460219	27.1746	19.773	-0.458732	0.01385	0.166912
St3gal2	chr8:110919863-110972497	22.9061	14.8501	-0.625259	0.0006	0.017494
Stat6	chr10:127642984-127666703	31.9611	23.3387	-0.453591	0.0201	0.211075
Steap4	chr5:7960470-7982213	361.523	250.527	-0.529123	0.04445	0.350231
Stim2	chr5:53998521-54121057	10.1022	7.61088	-0.408531	0.0409	0.331762
Ston1	chr17:88626553-88645724	11.983	8.4849	-0.498023	0.02535	0.246943
Stxbp6	chr12:44852484-45074483	9.14318	6.67621	-0.453668	0.03245	0.285551
Sucnr1	chr3:60081867-60087566	152.106	87.1681	-0.803208	5e-05	0.00214475
Sulf2	chr2:166073897-166155683	56.7152	41.7907	-0.440555	0.01385	0.166912
Svep1	chr4:58042794-58206596	10.9647	8.14577	-0.428743	0.02435	0.241099
Synpo2	chr3:123076517-123236149	32.6084	13.7492	-1.2459	5e-05	0.00214475
Syp	chrX:7638578-7653256	29.4427	8.82503	-1.73824	5e-05	0.00214475
Tanc1	chr2:59612040-59846213	13.7459	10.0944	-0.445442	0.01375	0.166341
Tanc2	chr11:105589984-105929303	7.04424	4.72111	-0.577319	0.0025	0.0502143
Tank	chr2:61578584-61654169	32.1158	20.8742	-0.621563	0.0015	0.0350203
Tcaf1	chr6:42672545-42693059	25.6778	19.3874	-0.405399	0.02935	0.267191
Tdrd7	chr4:45965333-46034765	15.0869	10.915	-0.466989	0.0183	0.1998
Tenm4	chr7:96210635-96908554	31.8404	19.7165	-0.691455	0.0004	0.0126857
Tfpi2	chr6:3962593-3968354	2.62447	0.92199	-1.5092	0.01875	0.20227
Tgfb1i1	chr7:128246810-128255699	8.03552	5.12782	-0.648047	0.00735	0.107897
Tgfb3	chr12:86056741-86079041	16.9046	11.5986	-0.543469	0.0055	0.087875
Thbs1	chr2:118111920-118127133	126.275	26.5736	-2.2485	5e-05	0.00214475
Thbs2	chr17:14665498-14694262	19.7475	12.1006	-0.706592	0.00025	0.00841356
Tiam1	chr16:89787109-89974699	4.82269	3.14639	-0.616143	0.0279	0.260551
Timp4	chr6:115134900-115282626	338.25	174.9	-0.951563	5e-05	0.00214475
Tinagl1	chr4:130165598-130175122	44.8908	28.2465	-0.668347	0.00055	0.016261
Tiparp	chr3:65527483-65555518	35.7303	27.2748	-0.389579	0.0288	0.265237
Tjp1	chr7:65296163-65371244	25.8116	18.8486	-0.453565	0.0117	0.146877
Tle3	chr9:61372364-61418497	25.8839	16.7417	-0.628607	0.00055	0.016261
Tln1	chr4:43531511-43562583	13.1262	9.55169	-0.458624	0.0115	0.145086
Tln2	chr9:67217083-67559703	11.4361	6.44858	-0.826536	5e-05	0.00214475
Tm6sf1	chr7:81858999-81934459	13.1893	6.7684	-0.962476	0.04035	0.328142
Tmcc2	chr1:132356313-132391281	8.0329	5.48744	-0.549788	0.0241	0.23975
Tmcc3	chr10:94514855-94590954	64.5315	47.8292	-0.43211	0.0244	0.241217
Tmed5	chr5:108121645-108132591	93.109	70.5668	-0.399932	0.03835	0.317592
Tmeff2	chr1:50927521-51187270	5.47087	3.5917	-0.607104	0.03865	0.319029
Tmem106a	chr11:101582240-101591785	36.1674	24.6819	-0.551234	0.00305	0.0580371
Tmem140	chr6:34863144-34878065	54.0566	38.2453	-0.499188	0.022	0.226148
Tmem182	chr1:40805599-40855267	47.841	34.0037	-0.492555	0.0186	0.201166
Tmem45b	chr9:31426194-31464238	409.878	183.606	-1.15858	5e-05	0.00214475
Tmsb10	chr6:72957345-72958748	106.649	71.9549	-0.567706	0.0083	0.117088
Tnfaip2	chr12:111442659-111455018	10.7334	7.1143	-0.593315	0.00795	0.114317
Tnfaip3	chr10:19000908-19015410	7.33732	4.56653	-0.684156	0.0047	0.078255
Tnpo3	chr6:29540825-29609607	22.5108	17.251	-0.383938	0.03565	0.303373
Tpm4	chr8:72135290-72153129	267.19	151.749	-0.81618	5e-05	0.00214475
Tppp3	chr8:105467490-105471422	68.3006	47.1473	-0.534723	0.0087	0.12058
Trabd2b	chr4:114406722-114615098	20.4482	11.748	-0.79956	5e-05	0.00214475
Tril	chr6:53815466-53820825	7.94243	5.37718	-0.562729	0.00715	0.105696
Trim14	chr4:46505070-46536141	32.8052	20.3861	-0.686336	0.00035	0.0113562
Trim16	chr11:62820251-62842948	15.8666	8.52433	-0.896334	5e-05	0.00214475
Trim67	chr8:124793017-124834704	3.27299	1.59495	-1.0371	5e-05	0.00214475
Trp53inp2	chr2:155381854-155389847	227.003	113.36	-1.0018	5e-05	0.00214475
Trpv2	chr11:62574484-62600305	2.92667	1.2504	-1.22688	0.00675	0.101684
Tsc22d2	chr3:58415687-58466787	18.0198	9.6316	-0.903732	5e-05	0.00214475
Tsc22d3	chrX:140539527-140600522	231.381	112.51	-1.04022	5e-05	0.00214475
Tspan17	chr13:54789403-54796775	26.6485	17.1216	-0.638239	0.00525	0.0850621
Tspan2	chr3:102720229-102772310	8.86087	6.43282	-0.461997	0.0341	0.29454
Tspan6	chrX:133891068-133898429	9.26467	5.72435	-0.694626	0.024	0.239131
Ttc7b	chr12:100276607-100520822	21.3018	15.9137	-0.420709	0.0288	0.265237
Ttpa	chr4:20008426-20030785	5.63672	3.35593	-0.748144	0.01445	0.1725
Tuba1a	chr15:98949845-98953501	803.871	249.307	-1.68904	5e-05	0.00214475
Tuba1c	chr15:99029889-99038105	278.724	151.074	-0.883588	0.00025	0.00841356
Ubap2	chr4:41194313-41275135	14.4035	9.57743	-0.588712	0.00245	0.0498429
Ube2w	chr1:16540786-16619338	43.0756	30.1505	-0.514689	0.0039	0.0686378
Ucp2	chr7:100493356-100499629	115.23	89.0443	-0.371922	0.03755	0.314466
Usp35	chr7:97309378-97325964	15.9519	10.6885	-0.577666	0.003	0.0573444
Vash1	chr12:86678698-86695681	5.04544	2.93381	-0.782204	0.0013	0.0314535
Vasn	chr16:4626882-4679720	20.6565	14.0725	-0.553719	0.01375	0.166341
Vcl	chr14:20929431-21033673	53.2755	40.3776	-0.399915	0.0305	0.273916
Vgll3	chr16:65815631-65863066	23.6726	9.06274	-1.3852	5e-05	0.00214475
Vhl	chr6:113624019-113631633	29.0152	20.4732	-0.503075	0.00645	0.0985728
Vim	chr2:13574309-13582826	873.126	442.257	-0.981305	0.002	0.0432615
Vldlr	chr19:27217018-27254231	17.8846	13.0268	-0.457231	0.0098	0.129311
Vnn1	chr10:23894686-23905343	6.60426	3.77759	-0.805934	0.00975	0.129311
Vstm2b	chr7:40899276-40929968	3.30056	0.398919	-3.04854	0.00715	0.105696
Vstm4	chr14:32856754-32939489	7.06749	4.11482	-0.780368	0.00875	0.120876
Wasf2	chr4:133130631-133198330	37.0327	28.7	-0.367748	0.04035	0.328142
Wfdc21	chr11:83746938-83752646	5.33238	0.860427	-2.63166	0.0437	0.346262
Wisp2	chr2:163820832-163833147	7.88369	4.78851	-0.719294	0.0359	0.30509
Wwtr1	chr3:57455642-57575910	78.1188	52.3319	-0.577978	0.00295	0.0568178
Xlr3a	chrX:73086291-73097095	1.9178	0.704296	-1.4452	0.04715	0.364692
Xlr3b	chrX:73192177-73202930	4.90122	1.47314	-1.73425	0.0025	0.0502143
Ywhaq	chr12:21390327-21417436	127.722	97.4254	-0.390639	0.0334	0.289482
Zbtb14	chr17:69383976-69390544	22.4803	17.0833	-0.396075	0.0331	0.288661
Zbtb16	chr9:48654295-48835945	69.2337	25.8213	-1.42291	5e-05	0.00214475
Zc2hc1a	chr3:7503424-7553848	19.4558	11.6077	-0.745125	5e-05	0.00214475
Zdhhc2	chr8:40423813-40484842	7.07032	4.25512	-0.732576	0.01595	0.183316
Zdhhc21	chr4:82798736-82859661	6.61689	4.9438	-0.420532	0.0284	0.26347
Zfand2a	chr5:139471214-139484491	23.8501	16.8114	-0.504551	0.00805	0.115101
Zfp266	chr9:20495067-20521419	19.996	15.4473	-0.372355	0.03625	0.306828
Zfp423	chr8:87661808-87959595	16.026	12.2098	-0.39238	0.03415	0.294771
Zfp518a	chr19:40894701-40917947	10.687	7.81098	-0.452283	0.0158	0.182255
Zfp518b	chr5:38668482-38684826	3.50412	2.26838	-0.627387	0.01575	0.18201
Zfp69	chr4:120930135-120951701	2.74302	1.18454	-1.21144	0.01665	0.187113
Zfp948	chr17:21567044-21588682	10.8043	7.44102	-0.53803	0.0251	0.245452
Zfyve28	chr5:34194892-34288324	2.87157	0.791527	-1.85913	0.0001	0.00390556
Zhx3	chr2:160731308-160872990	13.2992	9.80431	-0.439847	0.0419	0.336637
Zim1	chr7:6675441-6696432	2.26995	1.02913	-1.14123	0.01415	0.16972
