# Supplementary material for: Adipose tissues of MPC1± mice display altered lipid metabolism-related enzyme expression levels
Source: PeerJ. 2018 Oct 30;6:e5799. doi: 10.7717/peerj.5799 (PMC6214228; doi:10.7717/peerj.5799)
Supplement: Supplemental Information 3 [file peerj-06-5799-s003.xls]

## Sheet: iBAT
	WT					MPC1+/-
iBAT/animal NO	232	233	234	235	236	321	322	323	325	326
GADPH	21.56	17.19	17.51	18.13	17.39	17.5	17.98	19.65	25.04	22.77
	22.06	17.58	17.87	18.33	17.51	17.76	18.3	20	25.21	22.93
MPC1	29.33	25.39	24.62	25.21	25.25	25.84	27.34	29.14	34.96	31.26
	29.09	24.96	24.65	23.83	24.9	25.5	27.25	28.8	34.82	31.01
MPC2	28.89	26.37	24.58	25.07	26.59	25.71	27.59	26.87	32.32	28.45
	28.76	26.14	24.63	25.61	26.63	25.97	27.61	27.43	32.47	28.1
CPT2	27.18	23.47	21.27	22.33	22.51	21.78	23.25	25.19	28.68	26.31
	27.25	23.21	21.17	23.1	22.51	22.17	23.24	25.75	28.56	26.23
ATGL	21.59	20.02	18.07	20.2	19.63	18.08	18.81	21.79	25.17	19.83
	22.02	20.09	18.34	20.25	19.94	18.31	19.34	22.37	25.32	22.56
perilipin2	27.26	23.85	23.6	24.01	24.98	23.43	25.3	27.69	30.35	27.61
	27.32	23.66	23.39	24.16	24.95	23.33	25.41	28	30.34	27.38
cox4	26.14	23.39	22.97	23.61	23.37	21.54	23.24	23.67	28.36	25.59
	25.76	24.58	22.66	23.54	23.35	21.55	23.3	23.58	28.46	25.34
FASN	22.45	17.01	17.18	17.97	17.73	18.43	18.49	22.87	26.59	25.58
	22.36	17.15	17.07	17.96	17.68	18.4	18.44	22.87	26.52	25.55
ACC	27.05	24.11	24.22	24.26	25.96	24.8	25.69	28.84	32.69	29.65
	26.84	24.05	24.14	24.31	26.04	24.81	25.5	28.86	32.73	29.65
HSL	23.9	22.18	21.62	22.95	22.87	20.75	22.5	24.57	28.97	25.37
	23.95	22.15	21.56	22.78	22.91	20.94	22.25	24.58	28.85	25.31
perilipin3	29.63	27.03	26.56	27.46	26.87	25.28	26.68	26.82	34.13	30.96
	30.45	27.63	27.11	27.98	27.05	25.8	27.05	27.12	34.48	30.67
PPARa	31.99	29.8	28.57	30.04	30.14	27.85	29.89	32.17	34.85	32.19
	31.38	29.21	28.34	29.59	29.95	27.85	29.35	31.71	34.56	31.76
CPT1a	30.35	29.32	28.66	28.37	28.36	25.3	25.23	26.56	31.57	29.06
	30.39	28.62	28.51	28.35	28.15	25.25	25.43	26.54	31.39	28.97											MPC1
PGC1b	31.15	26.53	24.96	26.59	24.81	25.18	26.47	29.6	31.14	30.64											HSL
	31.25	26.34	25.02	26.35	25.04	25.07	26.85	30.52	30.94	30.78											AGTL
PPARr	26.01	25.04	23.59	25.99	24.46	23.12	24.98	28.17	31.64	26.9											perilipin2
	26.37	25.13	23.76	26.3	24.57	23.64	25.18	28.41	32.3	27.25											perilipin3

## Sheet: eWAT
	WT					MPC1+/-
eWAT/animal no.	232	233	234	235	236	321	322	323	325	326
GADPH	17.07	20.47	19.91	19.31	19.23	23.56	21.63	19.01	19.14	19.52
	17.1	20.63	20	19.53	19.44	24.1	21.95	19.32	19.33	19.83
MPC1	24.39	28.06	28.97	28.66	28.12	32.98	31.74	29.03	31.12	30.59
	24.14	28.45	28.43	28.88	28.04	32.45	31	29.65	31.14	30.05
MPC2	24.8	29.16	27.88	27.02	27.15	29.75	28.2	28.15	27.88	28.21
	24.47	29.2	27.7	27.25	27.19	29.5	28.53	27.85	28.14	28.4
CPT2	21.66	26.17	24.94	25.32	24.35	27.2	25.86	23.28	23.45	23.86
	21.69	26.12	25.19	25.31	24	27.62	26.02	23.39	23.19	23.36
ATGL	18.24	21.4	20.19	23.03	19.43	23.5	20.35	19.24	17	20.14
	18.28	21.34	20.34	23.74	19.7	23.22	20.85	19.59	17.5	19.94
perilipin2	23.11	26.75	26.56	28.94	25.3	28.87	26.51	24.69	23.31	24.68
	23.06	26.64	26.22	28.72	25.17	29.08	26.46	24.6	23.2	24.47
cox4	21.36	24.68	24.13	23.41	23.41	25.69	24.5	23.51	23.69	23.69
	21.23	24.52	24.06	23.29	23.59	25.65	24.61	23.29	23.8	23.49
FASN	17.72	20.21	21.23	22.15	20.91	26.12	23.14	22.08	23.39	24.2
	17.66	20.15	21.12	22.25	20.74	26.19	23.11	22.07	23.32	24.23
ACC	23.18	26.51	26.78	26.79	28.74	30.28	27.67	26.59	25.54	28.29
	23.12	26.23	26.63	26.81	28.71	30.4	27.53	26.53	25.45	28.32
HSL	22.27	23.42	23.1	23.15	26.8	26.07	23.49	22.02	20.9	23.76
	22.87	23.39	23.11	23.03	27.14	26.3	23.38	22.21	21.11	23.74
perilipin3	27.41	28.33	27.35	27.33	26.25	32.38	29.42	26.93	27.62	28.1
	28.49	28.61	28.23	27.65	26.43	32.43	29.62	27.29	27.91	28.49
PPARa	28.99	33.05	31.16	31.25	30.56	35.13	34.14	30.6	31.12	30.29
	28.55	32.63	30.91	31.06	31.14	35.25	33.31	32.75	31.13	30.21
CPT1a	31.26	30.79	29.36	28.07	29.38	33.51	31.37	28.1	28.66	28.04
	31.23	30.81	29.47	27.75	29.12	33.4	31.29	28.17	28.35	27.92
PGC1β	26.53	31.11	29.05	29	28.37	31.66	30.47	28.24	28.14	28.42
	25.84	30.86	29.16	28.96	28.29	31.18	30.2	28.21	27.8	28.44
PPARr	23.25	26	26.16	30.05	25.31	28.1	26.46	25.97	26.56	28.95
	23.38	25.91	26.15	29.98	25.39	28.46	26.88	26.19	26.58	29.14
