# Supplementary material for: Adipose tissues of MPC1± mice display altered lipid metabolism-related enzyme expression levels
Source: PeerJ. 2018 Oct 30;6:e5799. doi: 10.7717/peerj.5799 (PMC6214228; doi:10.7717/peerj.5799)
Supplement: Supplemental Information 4 [file peerj-06-5799-s004.xlsx]

## Sheet: Sheet1
weight（g）		BW	iBAT	eWAT
WT	231	31.9	0.3	1.24
	232	34.7	0.16	0.99
	233	28.1	0.14	0.67
	234	28.3	0.34	1.27
	235	34.8	0.26	1.09
	236	31.6	0.15	0.94
MPC1	321	24.8	0.14	0.31
	322	23.9	0.13	0.26
	323	25.3	0.08	0.21
	324	24.5	0.12	0.3
	325	24	0.16	0.25
	326	25.5	0.15	0.29
				#VALUE!
