# Supplementary material for: Adipose tissues of MPC1± mice display altered lipid metabolism-related enzyme expression levels
Source: PeerJ. 2018 Oct 30;6:e5799. doi: 10.7717/peerj.5799 (PMC6214228; doi:10.7717/peerj.5799)
Supplement: Supplemental Information 5 [file peerj-06-5799-s005.xlsx]

## Sheet: Sheet1
	WT			MPC1+/-
	chanel 1	chanel2	chanel3	chanel4	chanel5	chanel6
tubulin in eWAT	168650	143436	116902	111563	109962	91656
MPC1 in eWAT	345212	219744	236523	69151	68966	87172
MPC2 in eWAT	67738	42046	27841	20214	39833	40932
ATGL in eWAT	216313	211543	214364	304256	231013	221311
ACC in eWAT	285543	280570	298248	159565	125004	138492
	WT			MPC1+/-
	chanel 1	chanel2	chanel3	chanel4	chanel5	chanel6
tubulin in ibat	556880	452561	564599	508782	543635	424460
MPC1 in ibat	359582	254681	382534	147423	110590	73522
MPC2 in ibat	35315	32015	52045	55579	54713	44386
ATGL in ibat	196686	166228	169033	238283	214245	177580
ACC in ibat	209298	134834	142634	188036	182766	129334
