# Supplementary material for: Adipose tissues of MPC1± mice display altered lipid metabolism-related enzyme expression levels
Source: PeerJ. 2018 Oct 30;6:e5799. doi: 10.7717/peerj.5799 (PMC6214228; doi:10.7717/peerj.5799)
Supplement: Supplemental Information 6 [file peerj-06-5799-s006.xls]

## Sheet: Mouse TG
			ELISA代测实验报告
试剂盒名称：	小鼠甘油三酯(TG)ELISA检测试剂盒
试剂盒规格：	96T
样本数量：	80
重复次数：	无
测试仪器：酶标分析仪：Rayto RT-6100 测试方法和操作步操作：详见操作说明书
检测样本对应表
	1	2	3	4	5	6	7			8	9	10	11	12
A	标品S1	标品S2	标品S3	标品S4	标品S5	标品S6	485-1			487-1	488-1	477-1	490-1	476-1
B	标品S1	标品S2	标品S3	标品S4	标品S5	标品S6	486-1			492-1	498-1	499-1	485-2	487-2
C	488-2	477-2	490-2	476-2	486-2	492-2	498-2			499-2	485-3	487-3	488-3	477-3
D	490-3	476-3	486-3	492-3	498-3	499-3	485-4			487-4	488-4	477-4	490-4	476-4
E	486-4	492-4	498-4	499-4	442-1	434-1	446-1			437-1（空的）	118-1	445-1	439-1	190-1
F	93-1	87-1	442-2	434-2	446-2	437-2	118-2			445-2	439-2	190-2	93-2	87-2
G	442-3	434-3	446-3	437-3	118-3	445-3	439-3			190-3	93-3	87-3	442-4	434-4
H	446-4	437-4	118-4	445-4	439-4	190-4	93-4			87-4	空白
一、原始读数（OD值）
	1	2	3	4	5	6	7			8	9	10	11	12
A	0.134	0.227	0.354	0.521	0.978	1.925	0.5104			0.4708	1.078	0.9988	1.6456	1.1616
B	0.156	0.231	0.352	0.514	0.969	2.011	0.4598			0.6182	1.5004	1.232	1.6852	1.4366
C	1.3618	1.3002	1.5004	1.243	0.5346	0.5852	1.254			1.5774	1.1308	1.4036	0.4818	1.1726
D	1.1088	0.4422	0.5522	0.5104	0.9416	1.1704	1.2056			1.6896	0.5698	1.6192	0.6402	1.6588
E	0.5038	1.5224	1.584	1.2408	0.6402	0.7414	1.8898			0.059	0.6622	1.4652	1.4828	1.5906
F	1.6258	0.6512	1.8964	1.6852	1.8106	0.7436	1.441			0.5566	0.7414	1.705	0.7194	1.716
G	1.8788	0.5896	0.5456	0.6468	1.7358	1.6192	1.5752			1.8216	0.726	1.4696	1.7798	1.7006
H	1.6148	0.7106	1.8546	1.7688	0.7436	1.8678	1.9536			0.8008	0.058
二、标准曲线分析
x	0.145	0.229	0.353	0.5175	0.9735	1.968	Mouse TG
y	62.5	125	250	500	1000	2000	nmol/L
							A			1076.47
							B			-94.7698
							R			0.997768
三、样品数据处理（稀释5或者2倍浓度）
	1	2	3	4	5	6	7			8	9	10	11	12
A							454.676			412.046	1065.7	980.438	1676.72	1155.69
B							400.205			570.722	1520.41	1231.48	1719.35	1451.73
C	1371.21	1304.9	1520.41	1243.32	480.727	535.198	1255.16			1603.3	1122.54	1416.21	423.888	1167.53
D	1098.85	381.258	499.673	454.676	918.862	1165.17	1203.06			1724.08	518.62	1648.3	594.405	1690.93
E	447.571	1544.09	1610.41	1240.95	594.405	703.347	1939.6			-31.2565	618.088	1482.52	1501.46	1617.51
F	1655.4	606.247	1946.7	1719.35	1854.34	705.715	1456.47			504.41	703.347	1740.66	679.664	1752.5
G	1927.76	539.934	492.568	601.51	1773.82	1648.3	1600.93			1866.18	686.769	1487.25	1821.18	1735.93
H	1643.56	670.191	1901.71	1809.34	705.715	1915.92	2008.28			767.291	-32.333
四、样本实际浓度（nmol/L）
	1	2	3	4	5	6	7			8	9	10	11	12
A							2273.38			2060.23	2131.39	1960.88	3353.44	2311.38
B							2001.02			2853.61	3040.82	2462.96	3438.7	2903.46
C	2742.42	2609.79	3040.82	2486.64	2403.63	2675.99	2510.32			3206.6	2245.07	2832.41	2119.44	2335.07
D	2197.71	1906.29	2498.37	2273.38	1837.72	2330.33	2406.12			3448.17	2593.1	3296.6	2972.03	3381.86
E	2237.85	3088.19	3220.81	2481.9	2972.03	3516.74	3879.2			-31.2565	3090.44	2965.04	7507.32	3235.02
F	3310.81	3031.23	3893.41	3438.7	3708.68	3528.58	2912.93			2522.05	3516.74	3481.33	3398.32	3505.01
G	3855.52	2699.67	2462.84	3007.55	3547.64	3296.6	3201.87			3732.36	3433.85	2974.51	3642.37	3471.85
H	3287.12	3350.95	3803.41	3618.69	3528.58	3831.83	4016.56			3836.46	-32.333
处理前数据										处理后数据
WT								增加量	CL后增加量	WT								增加量	CL后增加量
485-1	2273.38	485-2	3438.7	485-3	2245.07	485-4	2406.12	1165.32	161.044	485-1	2273.38	485-2	3438.7	485-3	2245.07	485-4	2406.12	1165.32	161.044
487-1	2060.23	487-2	2903.46	487-3	2832.41	487-4	3448.17	843.229	615.758	487-1	2060.23	487-2	2903.46	487-3	2832.41	487-4	3448.17	843.229	615.758
488-1	2131.39	488-2	2742.42	488-3	2119.44	488-4	2593.1	611.021	473.66	488-1	2131.39	488-2	2742.42	488-3	2119.44	488-4	2593.1	611.021	473.66
477-1	1960.88	477-2	2609.79	477-3	2335.07	477-4	3296.6	648.914	961.53	477-1	1960.88	477-2	2609.79	477-3	2335.07	477-4	3296.6	648.914	961.53
490-1	3353.44	490-2	3040.82	490-3	2197.71	490-4	2972.03	-312.616	774.32	490-1		490-2		490-3	2197.71	490-4	2972.03		774.32
476-1	2311.38	476-2	2486.64	476-3	1906.29	476-4	3381.86	175.254	1475.56	476-1	2311.38	476-2	2486.64	476-3	1906.29	476-4	3381.86	175.254	1475.56
486-1	2001.02	486-2	2403.63	486-3	2498.37	486-4	2237.85	402.611	-260.513	486-1	2001.02	486-2	2403.63	486-3	2498.37	486-4		402.611
492-1	2853.61	492-2	2675.99	492-3	2273.38	492-4	3088.19	-177.623	814.809	492-1	2853.61	492-2		492-3	2273.38	492-4	3088.19		814.809
498-1	3040.82	498-2	2510.32	498-3	1837.72	498-4	3220.81	-530.499	1383.09	498-1	3040.82	498-2		498-3	1837.72	498-4	3220.81		1383.09
499-1	2462.96	499-2	3206.6	499-3	2330.33	499-4	2481.9	743.646	151.571	499-1	2462.96	499-2	3206.6	499-3	2330.33	499-4	2481.9	743.646	151.571
mean	2444.91		2801.84		2257.58		2912.66			mean	2343.96		2827.32		2257.58		2987.64	655.713	756.816
sd	479.9		339.282		283.326		445.126			sd	380.067		381.561		283.326		399.574	316.105	471.133
MPC								增加量	CL后增加量	MPC								增加量	CL后增加量
442-1	2972.03	442-2	3893.41	442-3	3855.52	442-4	3642.37	921.383		442-1	2972.03	442-2	3893.41	442-3	3855.52	442-4		921.383
434-1	3516.74	434-2	3438.7	434-3	2699.67	434-4	3471.85		772.18	434-1	3516.74	434-2		434-3	2699.67	434-4	3471.85		772.18
446-1	3879.2	446-2	3708.68	446-3	2462.84	446-4	3287.12		824.282	446-1	3879.2	446-2	3708.68	446-3	2462.84	446-4	3287.12		824.282
437-1（空的）		437-2	3528.58	437-3	3007.55	437-4	3350.95		343.404	437-1（空的）		437-2	3528.58	437-3	3007.55	437-4	3350.95		343.404
118-1	3090.44	118-2	2912.93	118-3	3547.64	118-4	3803.41		255.776	118-1	3090.44	118-2		118-3	3547.64	118-4	3803.41		255.776
445-1	2965.04	445-2	2522.05	445-3	3296.6	445-4	3618.69		322.089	445-1	2965.04	445-2		445-3	3296.6	445-4	3618.69		322.089
439-1		439-2	3516.74	439-3	3201.87	439-4	3528.58		326.711	439-1		439-2	3516.74	439-3	3201.87	439-4	3528.58		326.711
190-1	3235.02	190-2	3481.33	190-3	3732.36	190-4	3831.83	246.303	99.4686	190-1	3235.02	190-2	3481.33	190-3	3732.36	190-4	3831.83	246.303	99.4686
93-1	3310.81	93-2	3398.32	93-3	3433.85	93-4	4016.56		582.716	93-1	3310.81	93-2	3398.32	93-3	3433.85	93-4	4016.56	87.5131	582.716
87-1	3031.23	87-2	3505.01	87-3	2974.51	87-4	3836.46	473.774	861.947	87-1	3031.23	87-2	3505.01	87-3	2974.51	87-4	3836.46	473.774	861.947
mean	3250.06		3390.57		3221.24		3638.78	547.153	487.619	mean	3250.06		3576.01		3221.24		3638.38	432.243	487.619
sd	316.849		393.726		444.108		234.07	343.47	278.833	sd	316.849		168.17		444.108		248.265	362.581	278.833
ttest	0.000880757		0.00213054		1.75636e-05		0.000239642			ttest	8.94175e-05		0.000471729		1.75636e-05		0.000753373	0.311255	0.159578
	normal	5h	48h	CL-316处理后	5h		48h				normal	5h	48h
	WT	2.44491	2.25758	WT	2.44491	2.80184	2.25758			2.91266	WT	2.34396	2.25758
	MPC1+/-	3.25006	3.22124	MPC1+/-	3.25006	3.39057	3.22124			3.63878	MPC1+/-	3.25006	3.22124
					0.4799	0.339282	0.283326			0.445126
					0.316849	0.393726	0.444108			0.23407

## Sheet: Mouse FFA
group	NO. for mouse	concentrations(nmol/L) for 5h fasting			concentrations(nmol/L) for 48h fasting
WT	231	660.458		231	425.809
	232	747.609		232	677.754
	233	717.368		233	359.391
	234	744.305		234	417.886
	235	601.695		235	656.497
	236	696.769		236	323.739
	MPC
MPC1+/-	321	751.57		321	943.96
	322	780.75		322	735.725
	323	838.721		323	870.412
	324	815.611		324	593.114
	325	1091.32		325	853.64
	326	1056.46		326	1013.68
